# Supplementary material for: An Importin-β-like Protein from Nicotiana benthamiana Interacts with the RNA Silencing Suppressor P1b of the Cucumber Vein Yellowing Virus, Modulating Its Activity
Source: Viruses. 2021 Nov 30;13(12):2406. doi: 10.3390/v13122406 (PMC8706682; doi:10.3390/v13122406)
Supplement: Supplementary file 1 [file viruses-13-02406-s001.zip]

Archive with 6 entries (4 files):
- viruses-1481963-supplementary/
- viruses-1481963-supplementary/TableS1.xlsx
- viruses-1481963-supplementary/TableS2.pdf
- viruses-1481963-supplementary/__MACOSX/
- viruses-1481963-supplementary/__MACOSX/._TableS1.xlsx
- viruses-1481963-supplementary/__MACOSX/._TableS2.docx
