# Supplementary material for: An Importin-β-like Protein from Nicotiana benthamiana Interacts with the RNA Silencing Suppressor P1b of the Cucumber Vein Yellowing Virus, Modulating Its Activity
Source: Viruses. 2021 Nov 30;13(12):2406. doi: 10.3390/v13122406 (PMC8706682; doi:10.3390/v13122406)
Supplement: Supplementary file 1 [file viruses-13-02406-s001.zip › viruses-1481963-supplementary/TableS1.xlsx]

## Sheet: Hoja1
Experimet 1													Experiment 2
Sequence ID	Description	MW (Da)	pI	pPPV-SIIIP1b			pPPV						Sequence ID	Description	MW (Da)	pI	pPPV-SIIIP1b				pPPV
				Protein score	Num. Pept	Coverage	Protein score	Num. Pept	Coverage								Protein score	PSMs	Num. pept	Coverage	Protein score	PSMs	Num. pept	Coverage
Niben101Scf01376g02002.1	ref|XP_002289915.1| **** ran binding protein 7 [Thalassi 7 [Thalassiosira pseudonana CCMP1335] IPR016024 (Armadillo-type fold) GO:0005488 (binding), GO:0006886 (intracellular protein transport), GO:0008536 (Ran GTPase binding)	114089	5.04	741.06	13	14.8							Niben101Scf01653g02013	RCA_ANASC ***- Ribulose bisphosphate carboxylase/oxygenase activase IPR003959 (ATPase, AAA-type, core), IPR027417 (P-loop containing nucleoside triphosphate hydrolase) GO:0005524 (ATP binding)	54298	8.07	478.81	7	7	21.1
Niben101Scf00270g10002.1	ref|XP_002289915.1| **** ran binding protein 7 [Thalassi 7 [Thalassiosira pseudonana CCMP1335] IPR016024 (Armadillo-type fold) GO:0005488 (binding), GO:0006886 (intracellular protein transport), GO:0008536 (Ran GTPase binding)	133133	4.93	664.79	13	12.4							Niben101Scf01785g10010	CB22_TOBAC *-*- Chlorophyll a-b binding protein 21, chloroplastic IPR022796 (Chlorophyll A-B binding protein), IPR023329 (Chlorophyll a/b binding protein domain) GO:0009765 (photosynthesis, light harvesting), GO:0016020 (membrane)	105858	5.11	378.09	6	6	11.5
Niben101Scf01653g02013.1	sp|Q06721|RCA_ANASC ***- Ribulose bisphosphate carboxylase/oxygenase activase IPR003959 (ATPase, AAA-type, core), IPR027417 (P-loop containing nucleoside triphosphate hydrolase) GO:0005524 (ATP binding)	54298	8.07	293.06	6	15.6							Niben101Scf08088g04018	CB21_TOBAC ***- Chlorophyll a-b binding protein 16, chloroplastic IPR022796 (Chlorophyll A-B binding protein), IPR023329 (Chlorophyll a/b binding protein domain) GO:0009765 (photosynthesis, light harvesting), GO:0016020 (membrane)	28363	5.48	377.9	6	6	35
Niben101Scf02969g00003.1	sp|Q9I8F9|HSP71_ORYLA ***- Heat shock 70 kDa protein 1 IPR013126 (Heat shock protein 70 family), IPR029047 (Heat shock protein 70kD, peptide-binding domain), IPR029048 (Heat shock protein 70kD, C-terminal domain)	52210	5.4	81.34	2	5.8							Niben101Scf01160g01005	CB25_TOBAC ***- Chlorophyll a-b binding protein 50, chloroplastic IPR022796 (Chlorophyll A-B binding protein), IPR023329 (Chlorophyll a/b binding protein domain) GO:0009765 (photosynthesis, light harvesting), GO:0016020 (membrane)	50023	8.18	358.5	5	5	20
Niben101Scf09706g00013.1	sp|Q9SYS3|CRK40_ARATH *-** Cysteine-rich receptor-like protein kinase 40 IPR001611 (Leucine-rich repeat), IPR011009 (Protein kinase-like domain), IPR013210 (Leucine-rich repeat-containing N-terminal, type 2), IPR013320 (Concanavalin A-like lectin/glucanase domain) GO:0004672 (protein kinase activity), GO:0004674 (protein serine/threonine kinase activity), GO:0005515 (protein binding), GO:0005524 …	71297	8.99	49.98	1	1.1							Niben101Scf01677g06001	CB27_TOBAC ***- Chlorophyll a-b binding protein 7, chloroplastic IPR022796 (Chlorophyll A-B binding protein), IPR023329 (Chlorophyll a/b binding protein domain)	28444	5.29	294.74	4	4	34.8
Niben101Scf00654g02003.1	sp|Q9LTT8|VCS_ARATH ***- Enhancer of mRNA-decapping protein 4 IPR015943 (WD40/YVTN repeat-like-containing domain) GO:0005515 (protein binding)	124118	5.37	39.63	1	1.2							Niben101Scf02289g04006	CB25_TOBAC ***- Chlorophyll a-b binding protein 50, chloroplastic IPR022796 (Chlorophyll A-B binding protein), IPR023329 (Chlorophyll a/b binding protein domain) GO:0009765 (photosynthesis, light harvesting), GO:0016020 (membrane)	31560	6.33	294.74	4	4	31.6
Niben101Scf05135g04002.1	sp|Q76NT9|ACCO1_DICDI ***- 1-aminocyclopropane-1-carboxylate oxidase IPR002283 (Isopenicillin N synthase), IPR026992 (Non-haem dioxygenase N-terminal domain), IPR027443 (Isopenicillin N synthase-like) GO:0005506 (iron ion binding), GO:0016491 (oxidoreductase activity), GO:0016706 (oxidoreductase activity, acting on paired donors, with incorporation or reduction of molecular oxygen, 2-oxoglutarate…	33410	5.52	35.3	1	3.3							Niben101Scf01376g02002	XP_002289915.1| **** ran binding protein 7 [Thalassi 7 [Thalassiosira pseudonana CCMP1335] IPR016024 (Armadillo-type fold) GO:0005488 (binding), GO:0006886 (intracellular protein transport), GO:0008536 (Ran GTPase binding)	114089	5.04	229.49	4	4	6.2
Niben101Scf01221g05019.1	AT4G13450.1 *-*- Adenine nucleotide alpha hydrolases-like superfamily protein LENGTH=219 IPR014729 (Rossmann-like alpha/beta/alpha sandwich fold) GO:0006950 (response to stress)	26914	9.53	31.78	1	3.2							Niben101Scf02771g01007	HS71B_MOUSE ***- Heat shock 70 kDa protein 1B IPR013126 (Heat shock protein 70 family), IPR029047 (Heat shock protein 70kD, peptide-binding domain), IPR029048 (Heat shock protein 70kD, C-terminal domain)	58152	4.91	171.12	3	3	9.3
Niben101Scf05850g00006.1	ref|XP_007016026.1| *-*- C-terminal isoform 3 [Theobroma cacao] gb|EOY33645.1| C-terminal isoform 3 [Theobroma cacao]	16450	5.03	31.01	1	4.9							Niben101Scf04077g03006	ACACB_MOUSE *-** Acetyl-CoA carboxylase 2 IPR004549 (Acetyl-CoA carboxylase, biotin carboxylase), IPR011761 (ATP-grasp fold), IPR016185 (Pre-ATP-grasp domain) GO:0003824 (catalytic activity), GO:0004075 (biotin carboxylase activity), GO:0005524 (ATP binding), GO:0008152 (metabolic process), GO:0016874 (ligase activity), GO:0046872 (metal ion binding)	65689	8	142.53	3	3	7.8
Niben101Scf01071g03021.1	sp|Q9LIG2|RLK6_ARATH *-** Receptor-like protein kinase IPR011009 (Protein kinase-like domain) GO:0004672 (protein kinase activity), GO:0005524 (ATP binding), GO:0006468 (protein phosphorylation), GO:0016772 (transferase activity, transferring phosphorus-containing groups)	307099	5	29.09	1	0.4							Niben101Ctg16210g00007	CB21_TOBAC ***- Chlorophyll a-b binding protein 16, chloroplastic IPR022796 (Chlorophyll A-B binding protein), IPR023329 (Chlorophyll a/b binding protein domain) GO:0009765 (photosynthesis, light harvesting), GO:0016020 (membrane)	25362	5.68	110.12	1	1	7.4
Niben101Scf00568g04019.1	sp|Q7U4J4|RS3_SYNPX **** 30S ribosomal protein S3 IPR005704 (Ribosomal protein S3, bacterial), IPR015946 (K homology domain-like, alpha/beta) GO:0003723 (RNA binding), GO:0003735 (structural constituent of ribosome), GO:0005840 (ribosome), GO:0006412 (translation), GO:0015935 (small ribosomal subunit)	24077	9.81	28.86	1	8.2							Niben101Scf11178g01001	CYF_GOSBA *-*- Apocytochrome f IPR002325 (Cytochrome f), IPR003359 (Photosystem I Ycf4, assembly), IPR004282 (Chloroplast envelope membrane protein, CemA), IPR024058 (Cytochrome f transmembrane anchor), IPR024094 (Cytochrome f large domain) GO:0005506 (iron ion binding), GO:0009055 (electron carrier activity), GO:0009522 (photosystem I), GO:0009579 (thylakoid), GO:0015979 (photosynthesis), GO:001…	80602	7.56	96.1	2	2	7.4
Niben101Scf01072g02008.1	ref|XP_002524585.1| --** nucleic acid binding protein, putative [Ricinus communis] gb|EEF37793.1| nucleic acid binding protein, putative [Ricinus communis] IPR012337 (Ribonuclease H-like domain) GO:0003676 (nucleic acid binding)	18867	9.65	27.72	1	4.8							Niben101Scf08156g08017	PSBB_AETGR *-** Photosystem II CP47 reaction center protein IPR000932 (Photosystem antenna protein-like) GO:0009521 (photosystem), GO:0009767 (photosynthetic electron transport chain), GO:0016020 (membrane), GO:0016168 (chlorophyll binding), GO:0019684 (photosynthesis, light reaction)	10998	6.82	90.02	1	1	21.2
Niben101Scf01917g08001.1	AT1G50320.1 ***- thioredoxin X LENGTH=182 IPR005746 (Thioredoxin), IPR012336 (Thioredoxin-like fold) GO:0006662 (glycerol ether metabolic process), GO:0015035 (protein disulfide oxidoreductase activity), GO:0045454 (cell redox homeostasis)	20900	9.3	27.55	1	5.9							Niben101Scf14098g00007	AT2G10940.1 *-*- Bifunctional inhibitor/lipid-transfer protein/seed storage 2S albumin superfamily protein LENGTH=291 IPR016140 (Bifunctional inhibitor/plant lipid transfer protein/seed storage helical domain)	27820	9.56	87.6	1	1	5.7
Niben101Scf03574g00025.1	sp|O93866|HSP70_TRIRU *-*- Heat shock 70 kDa protein IPR013126 (Heat shock protein 70 family)	11626	9.13	27.33	1	14.2							Niben101Scf00262g03003	RL10_SOLME ***- 60S ribosomal protein L10 IPR001197 (Ribosomal protein L10e), IPR016180 (Ribosomal protein L10e/L16) GO:0003735 (structural constituent of ribosome), GO:0005622 (intracellular), GO:0005840 (ribosome), GO:0006412 (translation)	19344	10.54	71.38	1	1	6.5
Niben101Scf05609g02027.1	sp|Q4WVM1|RAD5_ASPFU --*- DNA repair protein rad5 IPR009060 (UBA-like), IPR014905 (HIRAN domain), IPR015940 (Ubiquitin-associated/translation elongation factor EF1B, N-terminal, eukaryote) GO:0003676 (nucleic acid binding), GO:0005515 (protein binding), GO:0008270 (zinc ion binding), GO:0016818 (hydrolase activity, acting on acid anhydrides, in phosphorus-containing anhydrides)	51568	6.28	25.28	1	3.3							Niben101Scf04328g00051	PSBD_PHAVU *-** Photosystem II D2 protein IPR000484 (Photosynthetic reaction centre, L/M) GO:0009772 (photosynthetic electron transport in photosystem II), GO:0019684 (photosynthesis, light reaction), GO:0045156 (electron transporter, transferring electrons within the cyclic electron transport pathway of photosynthesis activity)	17600	7.88	70.65	1	1	8.5
Niben101Scf01353g02014.1	sp|P42124|EZ_DROME *-*- Histone-lysine N-methyltransferase E(z) IPR001214 (SET domain) GO:0005515 (protein binding)	92098	5.41	24.91	1	1							Niben101Scf00220g04015	PSAH_BRACM **** Photosystem I reaction center subunit VI, chloroplastic IPR004928 (Photosystem I PsaH, reaction centre subunit VI), IPR029027 (Single alpha-helix domain) GO:0009522 (photosystem I), GO:0009538 (photosystem I reaction center), GO:0015979 (photosynthesis)	20465	10.07	64.89	1	1	5.8
Niben101Scf09101g03002.1	sp|P02993|EF1A_ARTSA *-*- Elongation factor 1-alpha IPR000795 (Elongation factor, GTP-binding domain), IPR027417 (P-loop containing nucleoside triphosphate hydrolase) GO:0003924 (GTPase activity), GO:0005525 (GTP binding)	18530	8.8	24.77	1	6.1							Niben101Scf09781g00016	SPL1_ARATH **** Squamosa promoter-binding-like protein 1 IPR004333 (Transcription factor, SBP-box), IPR020683 (Ankyrin repeat-containing domain) GO:0003677 (DNA binding), GO:0005634 (nucleus)	111564	5.76	60.35	3	2	0.7
Niben101Scf02494g01018.1	AT5G62350.1 **** Plant invertase/pectin methylesterase inhibitor superfamily protein LENGTH=202 IPR006501 (Pectinesterase inhibitor domain) GO:0004857 (enzyme inhibitor activity), GO:0030599 (pectinesterase activity)	20939	9.16	23.5	1	4.2							Niben101Scf00414g06008	Q1CZI7|HTPG_MYXXD *-*- Chaperone protein HtpG IPR001404 (Heat shock protein Hsp90 family) GO:0005524 (ATP binding), GO:0006457 (protein folding), GO:0006950 (response to stress), GO:0051082 (unfolded protein binding)	51927	4.8	58.11	1	1	2.6
Niben101Scf08357g03009.1	sp|Q9LXF4|PP384_ARATH *-*- Pentatricopeptide repeat-containing protein IPR002885 (Pentatricopeptide repeat)	43330	6.41	23.34	1	1.9							Niben101Scf02461g00004	AT1G56190.1 **** Phosphoglycerate kinase family protein LENGTH=478 IPR001576 (Phosphoglycerate kinase) GO:0004618 (phosphoglycerate kinase activity), GO:0006096 (glycolytic process)	51169	5.92	52.23	1	1	3.5
Niben101Scf03923g01012.1	sp|A4L9P5|HIPK1_RAT --** Homeodomain-interacting protein kinase 1 IPR011009 (Protein kinase-like domain), IPR015655 (Protein phosphatase 2C) GO:0004672 (protein kinase activity), GO:0005524 (ATP binding), GO:0006468 (protein phosphorylation), GO:0016772 (transferase activity, transferring phosphorus-containing groups)	27057	10.17	22.64	1	3							Niben101Scf09706g00013	CRK40_ARATH *-** Cysteine-rich receptor-like protein kinase 40 IPR001611 (Leucine-rich repeat), IPR011009 (Protein kinase-like domain), IPR013210 (Leucine-rich repeat-containing N-terminal, type 2), IPR013320 (Concanavalin A-like lectin/glucanase domain) GO:0004672 (protein kinase activity), GO:0004674 (protein serine/threonine kinase activity), GO:0005515 (protein binding), GO:0005524 (ATP bindi…	71297	8.99	49.5	1	1	1.1
Niben101Scf01688g02004.1	gb|AAU90303.2| ***- Zinc finger containing preotein, putative [Solanum demissum]	12703	8.97	22.22	1	9.4							Niben101Scf18639g00026	***- calcium sensing receptor LENGTH=387 IPR001763 (Rhodanese-like domain)	41957	9.41	47.33	1	1	2.8
Niben101Scf05226g03004.1	sp|Q681N2|PUB15_ARATH ***- U-box domain-containing protein 15 IPR013083 (Zinc finger, RING/FYVE/PHD-type), IPR016024 (Armadillo-type fold) GO:0004842 (ubiquitin-protein transferase activity), GO:0005488 (binding), GO:0005515 (protein binding), GO:0016567 (protein ubiquitination)	59392	8.37	22.2	1	1.5							Niben101Scf07812g00013	GDL15_ARATH ***- GDSL esterase/lipase IPR013830 (SGNH hydrolase-type esterase domain) GO:0006629 (lipid metabolic process), GO:0016788 (hydrolase activity, acting on ester bonds)	40643	5.88	41.76	1	1	3.9
Niben101Scf01740g13006.1	AT4G08630.1 *-*- unknown protein; BEST Arabidopsis thaliana protein match is: unknown protein . LENGTH=845	67192	5.76	21.63	1	1.1							Niben101Scf03432g00012	R13A4_ARATH **** 60S ribosomal protein L13a-4 IPR005822 (Ribosomal protein L13), IPR023563 (Ribosomal protein L13, conserved site), IPR023564 (Ribosomal protein L13 domain) GO:0003735 (structural constituent of ribosome), GO:0005840 (ribosome), GO:0006412 (translation), GO:0015934 (large ribosomal subunit)	17453	10.27	40.95	1	1	8.7
Niben101Scf04909g00016.1	sp|Q5PPI1|SRSF9_RAT *-*- Serine/arginine-rich splicing factor 9 IPR001878 (Zinc finger, CCHC-type), IPR012677 (Nucleotide-binding alpha-beta plait domain) GO:0000166 (nucleotide binding), GO:0003676 (nucleic acid binding), GO:0008270 (zinc ion binding)	34174	10.41	21.58	1	2.7							Niben101Scf03396g01003	CH60_COXBR ***- 60 kDa chaperonin IPR002423 (Chaperonin Cpn60/TCP-1), IPR027409 (GroEL-like apical domain), IPR027413 (GroEL-like equatorial domain) GO:0005524 (ATP binding), GO:0005737 (cytoplasm), GO:0006457 (protein folding), GO:0042026 (protein refolding), GO:0044267 (cellular protein metabolic process)	65674	6.1	36.67	1	1	1.8
Niben101Scf03983g00044.1	emb|CEG00108.1| **** Pyridoxal phosphate-dependent transferase, major region, subdomain 1 [Ostreococcus tauri] IPR005814 (Aminotransferase class-III), IPR015424 (Pyridoxal phosphate-dependent transferase), IPR027417 (P-loop containing nucleoside triphosphate hydrolase) GO:0003824 (catalytic activity), GO:0008483 (transaminase activity), GO:0030170 (pyridoxal phosphate binding)	95790	6.21	21.5	1	1.5							Niben101Scf01221g05019	AT4G13450.1 *-*- Adenine nucleotide alpha hydrolases-like superfamily protein LENGTH=219 IPR014729 (Rossmann-like alpha/beta/alpha sandwich fold) GO:0006950 (response to stress)	26914	9.53	36.29	1	1	3.2
Niben101Scf00270g05016.1	sp|Q00916|RU17_YEAST *-*- U1 small nuclear ribonucleoprotein 70 kDa homolog IPR012677 (Nucleotide-binding alpha-beta plait domain) GO:0000166 (nucleotide binding), GO:0003676 (nucleic acid binding)	41187	10.26	22.1	1	2.8							Niben101Scf06349g00010	KLC_DROME *-*- Kinesin light chain IPR011990 (Tetratricopeptide-like helical domain) GO:0005515 (protein binding)	75323	5.8	35.87	1	1	2.5
Niben101Scf06855g01012.1	AT5G13610.1 *-*- Protein of unknown function (DUF155) LENGTH=402 IPR003734 (Protein of unknown function DUF155)	53203	8.86	20.6	1	1.5							Niben101Scf12017g03006	***- NADH:ubiquinone oxidoreductase complex I intermediate-associated protein 30 [Fischerella sp. PCC 9339] IPR008979 (Galactose-binding domain-like), IPR013857 (NADH:ubiquinone oxidoreductase intermediate-associated protein 30), IPR016040 (NAD(P)-binding domain)	61816	9.37	35.82	1	1	1.6
Niben101Scf01341g03011.1	sp|O97159|CHDM_DROME --** Chromodomain-helicase-DNA-binding protein Mi-2 homolog IPR009057 (Homeodomain-like), IPR013083 (Zinc finger, RING/FYVE/PHD-type) GO:0003677 (DNA binding), GO:0005515 (protein binding), GO:0008270 (zinc ion binding)	83933	5.56	20.58	1	1.2							Niben101Scf00321g01010	Q9BWG6|SCNM1_HUMAN ***- Sodium channel modifier 1	24979	9.08	33.64	1	1	3.2
Niben101Scf00991g13023.1	sp|Q50228|FMDA_METME ***- Formamidase IPR004304 (Acetamidase/Formamidase) GO:0016811 (hydrolase activity, acting on carbon-nitrogen (but not peptide) bonds, in linear amides)	47405	5.92	20.42	1	2.3							Niben101Scf00674g02006	**** CCHC-type zinc finger, nucleic acid binding protein [Callorhinchus milii] gb|AFM89464.1| cellular nucleic acid-binding protein-like protein [Callorhinchus milii] IPR001878 (Zinc finger, CCHC-type), IPR012340 (Nucleic acid-binding, OB-fold) GO:0003676 (nucleic acid binding), GO:0003677 (DNA binding), GO:0006355 (regulation of transcription, DNA-templated), GO:0008270 (zinc ion binding)	44061	8.64	32.14	1	1	4.4
Niben101Scf02907g06016.1	sp|P42327|ADH2_GEOSE ***- Alcohol dehydrogenase IPR002085 (Alcohol dehydrogenase superfamily, zinc-type), IPR016040 (NAD(P)-binding domain), IPR020843 (Polyketide synthase, enoylreductase domain) GO:0008270 (zinc ion binding), GO:0016491 (oxidoreductase activity), GO:0055114 (oxidation-reduction process)	39583	6.07	20.42	1	4.5							Niben101Scf03062g02003	*-*- biotin/lipoyl attachment domain-containing protein [Arabidopsis thaliana] gb|AEE79483.1| biotin/lipoyl attachment domain-containing protein [Arabidopsis thaliana] IPR011053 (Single hybrid motif)	9356	5.51	31.68	1	1	10.6
													Niben101Scf01301g01005	PTR27_ARATH ***- Protein NRT1/ PTR FAMILY 6.2 IPR000109 (Proton-dependent oligopeptide transporter family), IPR020846 (Major facilitator superfamily domain) GO:0005215 (transporter activity), GO:0006810 (transport), GO:0006857 (oligopeptide transport), GO:0016020 (membrane)	68500	9.04	30.79	1	1	1.4
Niben101Scf04529g00005.1	sp|Q8DLP3|ATPA_THEEB **** ATP synthase subunit alpha IPR005294 (ATPase, F1 complex, alpha subunit), IPR023366 (ATP synthase subunit alpha-like domain), IPR027417 (P-loop containing nucleoside triphosphate hydrolase) GO:0005524 (ATP binding), GO:0015986 (ATP synthesis coupled proton transport), GO:0015991 (ATP hydrolysis coupled proton transport), GO:0015992 (proton transport), GO:0016820 (hydrola…	55433	5.14				695.65	13	28.6				Niben101Scf15326g00020	DNAJ_STAAU *-*- Chaperone protein DnaJ IPR001623 (DnaJ domain), IPR024593 (Domain of unknown function DUF3444)	88787	6.76	29.86	1	1	0.9
Niben101Scf06829g02007.1	sp|Q28559|ACACA_SHEEP *-** Acetyl-CoA carboxylase 1 IPR004549 (Acetyl-CoA carboxylase, biotin carboxylase), IPR011761 (ATP-grasp fold), IPR016185 (Pre-ATP-grasp domain) GO:0003824 (catalytic activity), GO:0004075 (biotin carboxylase activity), GO:0005524 (ATP binding), GO:0008152 (metabolic process), GO:0016874 (ligase activity), GO:0046872 (metal ion binding)	58972	6.62				405.39	9	22.6				Niben101Scf02044g13009	AT1G56050.1 **** GTP-binding protein-related LENGTH=421 IPR004396 (Ribosome-binding ATPase YchF/Obg-like ATPase 1), IPR012675 (Beta-grasp domain), IPR023192 (TGS-like domain), IPR027417 (P-loop containing nucleoside triphosphate hydrolase) GO:0005525 (GTP binding)	38803	4.97	29.82	1	1	2.8
Niben101Scf04292g01004.1	sp|Q06881|BCCP_NOSS1 --*- Biotin carboxyl carrier protein of acetyl-CoA carboxylase IPR000089 (Biotin/lipoyl attachment)	30091	9.03				236.82	4	15.8				Niben101Ctg10609g00004	MSBA_ECO57 **** Lipid A export ATP-binding/permease protein MsbA IPR003439 (ABC transporter-like), IPR011527 (ABC transporter type 1, transmembrane domain), IPR027417 (P-loop containing nucleoside triphosphate hydrolase) GO:0005524 (ATP binding), GO:0006810 (transport), GO:0016021 (integral component of membrane), GO:0016887 (ATPase activity), GO:0042626 (ATPase activity, coupled to transmembrane…	34511	8.6	29.16	1	1	7.6
Niben101Scf09552g01001.1	sp|B4S6P7|DNAK_PROA2 ***- Chaperone protein DnaK IPR013126 (Heat shock protein 70 family), IPR029047 (Heat shock protein 70kD, peptide-binding domain), IPR029048 (Heat shock protein 70kD, C-terminal domain) GO:0005524 (ATP binding), GO:0006457 (protein folding), GO:0051082 (unfolded protein binding)	75312	5.29				227.97	6	9.9				Niben101Scf01587g01013	PSUG_CALS4 *-*- Pseudouridine-5'-phosphate glycosidase IPR004158 (Protein of unknown function DUF247, plant), IPR007342 (Pseudouridine-5'-phosphate glycosidase) GO:0016798 (hydrolase activity, acting on glycosyl bonds)	63687	6.09	28.54	1	1	1.1
Niben101Scf10152g03006.1	sp|Q06881|BCCP_NOSS1 --*- Biotin carboxyl carrier protein of acetyl-CoA carboxylase IPR000089 (Biotin/lipoyl attachment)	30222	8.59				215.83	3	12.6				Niben101Scf04686g00024	AT1G09720.1 ***- Kinase interacting (KIP1-like) family protein LENGTH=928 IPR011684 (KIP1-like)	87946	5.24	28.15	1	1	1.4
Niben101Scf12165g00003.1	sp|Q06881|BCCP_NOSS1 *-** Biotin carboxyl carrier protein of acetyl-CoA carboxylase IPR000089 (Biotin/lipoyl attachment), IPR001249 (Acetyl-CoA biotin carboxyl carrier) GO:0003989 (acetyl-CoA carboxylase activity), GO:0006633 (fatty acid biosynthetic process), GO:0009317 (acetyl-CoA carboxylase complex)	24817	9.48				208.69	5	16.2				Niben101Scf00491g04002	CASP_ARATH ***- Protein CASP IPR012955 (CASP, C-terminal) GO:0006891 (intra-Golgi vesicle-mediated transport), GO:0030173 (integral component of Golgi membrane)	58414	5.61	27.35	1	1	2.6
Niben101Scf21107g00015.1	sp|Q9LTT8|VCS_ARATH ***- Enhancer of mRNA-decapping protein 4 IPR015943 (WD40/YVTN repeat-like-containing domain) GO:0005515 (protein binding)	125054	5.21				123.18	2	1.9				Niben101Scf07440g01012	RHL1_ARATH ***- DNA-binding protein RHL1	36572	6.88	27.17	1	1	4.2
Niben101Scf00897g02011.1	sp|Q87G18|LLDD_VIBPA ***- L-lactate dehydrogenase IPR012133 (Alpha-hydroxy acid dehydrogenase, FMN-dependent), IPR013785 (Aldolase-type TIM barrel) GO:0003824 (catalytic activity), GO:0010181 (FMN binding), GO:0016491 (oxidoreductase activity), GO:0055114 (oxidation-reduction process)	43625	9.02				121.48	3	6.6				Niben101Scf01506g02013	PSAD_GUITH **** Photosystem I reaction center subunit II IPR003685 (Photosystem I PsaD) GO:0009522 (photosystem I), GO:0009538 (photosystem I reaction center), GO:0015979 (photosynthesis)	11111	10.11	27.09	1	1	8.2
Niben101Scf06221g03002.1	sp|A5VSE3|ATPA_BRUO2 **** ATP synthase subunit alpha IPR000194 (ATPase, F1/V1/A1 complex, alpha/beta subunit, nucleotide-binding domain), IPR027417 (P-loop containing nucleoside triphosphate hydrolase) GO:0005524 (ATP binding)	30415	8.29				119.96	3	8.6				Niben101Scf01072g02008	** nucleic acid binding protein, putative [Ricinus communis] gb|EEF37793.1| nucleic acid binding protein, putative [Ricinus communis] IPR012337 (Ribonuclease H-like domain) GO:0003676 (nucleic acid binding)	18867	9.65	26.98	1	1	4.8
Niben101Scf02583g02013.1	sp|Q06721|RCA_ANASC ***- Ribulose bisphosphate carboxylase/oxygenase activase IPR003959 (ATPase, AAA-type, core), IPR027417 (P-loop containing nucleoside triphosphate hydrolase) GO:0005524 (ATP binding)	48895	8.62				109.45	3	8.4				Niben101Scf03985g02027	*-*- conserved hypothetical protein [Ricinus communis] gb|EEF48994.1| conserved hypothetical protein [Ricinus communis]	32460	6.17	26.82	1	1	2.2
Niben101Scf01399g00012.1	sp|A9IYW8|ATPG_BART1 **** ATP synthase gamma chain IPR000131 (ATPase, F1 complex, gamma subunit), IPR023632 (ATPase, F1 complex, gamma subunit conserved site), IPR023633 (ATPase, F1 complex, gamma subunit domain) GO:0015986 (ATP synthesis coupled proton transport), GO:0045261 (proton-transporting ATP synthase complex, catalytic core F(1)), GO:0046933 (proton-transporting ATP synthase activity, ro…	37020	8.48				99.18	2	7.8				Niben101Scf02085g17003	U2C1_PIPCE *-*- NAD(P)H-quinone oxidoreductase subunit 2 A, chloroplastic	11135	9.94	26.52	1	1	17.6
Niben101Scf08723g02015.1	sp|P84981|FENR_POPEU --** Ferredoxin--NADP reductase, chloroplastic IPR001433 (Oxidoreductase FAD/NAD(P)-binding), IPR015701 (Ferredoxin--NADP reductase), IPR017938 (Riboflavin synthase-like beta-barrel) GO:0016491 (oxidoreductase activity), GO:0055114 (oxidation-reduction process)	40578	8.56				74.28	2	6.9				Niben101Scf10532g00001	BCCP_PYRYE --*- Biotin carboxyl carrier protein of acetyl-CoA carboxylase	20471	9.75	26.45	1	1	4.2
Niben101Scf06349g00011.1	sp|O34358|HTRA_BACSU **** Serine protease Do-like HtrA IPR001940 (Peptidase S1C), IPR009003 (Trypsin-like cysteine/serine peptidase domain) GO:0003824 (catalytic activity), GO:0004252 (serine-type endopeptidase activity), GO:0005515 (protein binding), GO:0006508 (proteolysis)	45551	6.9				73.51	2	4.9				Niben101Scf00797g18009	SGAT_ARATH ***- Serine--glyoxylate aminotransferase IPR015424 (Pyridoxal phosphate-dependent transferase), IPR024169 (Serine-pyruvate aminotransferase/2-aminoethylphosphonate-pyruvate transaminase) GO:0003824 (catalytic activity), GO:0008152 (metabolic process), GO:0030170 (pyridoxal phosphate binding)	44176	8.16	25.61	1	1	2.5
Niben101Scf03133g00003.1	sp|Q5HF86|G3P2_STAAC ***- Glyceraldehyde-3-phosphate dehydrogenase 2 IPR003823 (Domain of unknown function CP12), IPR020831 (Glyceraldehyde/Erythrose phosphate dehydrogenase family) GO:0016620 (oxidoreductase activity, acting on the aldehyde or oxo group of donors, NAD or NADP as acceptor), GO:0055114 (oxidation-reduction process)	46001	8.26				57.36	2	6.3				Niben101Scf34601g00001	*-*- Ycf1 protein (chloroplast) [Hesperelaea palmeri] IPR008896 (Uncharacterised protein family Ycf1)	24315	4.83	25.57	1	1	5.3
Niben101Scf01150g02009.1	sp|P84227|H32_BOVIN ***- Histone H3.2 IPR000164 (Histone H3/CENP-A), IPR009072 (Histone-fold)	15316	11.29				55.4	2	10.3				Niben101Scf04703g05004	PME1_FICPW **** Pectinesterase/pectinesterase inhibitor IPR006501 (Pectinesterase inhibitor domain), IPR011050 (Pectin lyase fold/virulence factor) GO:0004857 (enzyme inhibitor activity), GO:0005618 (cell wall), GO:0030599 (pectinesterase activity), GO:0042545 (cell wall modification)	56947	9.26	25.49	1	1	1.7
Niben101Scf04639g06007.1	sp|Q01520|EF1A_PODAS **** Elongation factor 1-alpha IPR004539 (Translation elongation factor EF1A, eukaryotic/archaeal), IPR009000 (Translation protein, beta-barrel domain), IPR009001 (Translation elongation factor EF1A/initiation factor IF2gamma, C-terminal), IPR027417 (P-loop containing nucleoside triphosphate hydrolase) GO:0003746 (translation elongation factor activity), GO:0003924 (GTPase ac…	49688	9.29				51.94	1	2.5				Niben101Scf01341g03011	CHDM_DROME --** Chromodomain-helicase-DNA-binding protein Mi-2 homolog IPR009057 (Homeodomain-like), IPR013083 (Zinc finger, RING/FYVE/PHD-type) GO:0003677 (DNA binding), GO:0005515 (protein binding), GO:0008270 (zinc ion binding)	83933	5.56	25.13	1	1	1.7
Niben101Scf03062g02003.1	ref|NP_001030871.1| *-*- biotin/lipoyl attachment domain-containing protein [Arabidopsis thaliana] gb|AEE79483.1| biotin/lipoyl attachment domain-containing protein [Arabidopsis thaliana] IPR011053 (Single hybrid motif)	9356	5.51				48.54	1	10.6				Niben101Scf01198g00002	***- Domain of Uncharacterized protein function, putative isoform 1 [Theobroma cacao] gb|EOX92163.1| Domain of Uncharacterized protein function, putative isoform 1 [Theobroma cacao] IPR010369 (Protein of unknown function DUF966)	48266	8.82	24.76	1	1	1.6
Niben101Ctg14707g00002.1	sp|P59259|H4_ARATH ***- Histone H4 IPR001951 (Histone H4), IPR009072 (Histone-fold) GO:0000786 (nucleosome), GO:0003677 (DNA binding), GO:0005634 (nucleus), GO:0006334 (nucleosome assembly), GO:0046982 (protein heterodimerization activity)	11127	11.48				44.62	1	10				Niben101Scf06172g01003	IQD31_ARATH ***- Protein IQ-DOMAIN 31 IPR000048 (IQ motif, EF-hand binding site), IPR025064 (Domain of unknown function DUF4005) GO:0005515 (protein binding)	69770	9.57	24.45	1	1	1.1
Niben101Scf12266g02002.1	sp|Q06881|BCCP_NOSS1 ***- Biotin carboxyl carrier protein of acetyl-CoA carboxylase IPR000089 (Biotin/lipoyl attachment)	24075	6.89				44.27	1	6				Niben101Scf00683g03014	KIF1_DICDI *-** Kinesin-related protein 1 IPR001752 (Kinesin motor domain), IPR010544 (Kinesin-related conserved domain), IPR027417 (P-loop containing nucleoside triphosphate hydrolase), IPR027640 (Kinesin-like protein) GO:0003777 (microtubule motor activity), GO:0005524 (ATP binding), GO:0005871 (kinesin complex), GO:0007018 (microtubule-based movement), GO:0008017 (microtubule binding)	135234	5.52	23.93	1	1	0.5
Niben101Scf07184g05002.1	AT3G06550.2 ***- O-acetyltransferase family protein LENGTH=568 IPR012419 (Cas1p 10 TM acyl transferase domain)	61539	9.2				43.49	1	1.5				Niben101Scf14877g00005	*-*- S-aden isoform 1 [Theobroma cacao] IPR029063 (S-adenosyl-L-methionine-dependent methyltransferase)	16749	6.9	23.83	1	1	9.9
Niben101Scf00117g00006.1	sp|Q975I1|RL3_SULTO ***- 50S ribosomal protein L3 IPR000597 (Ribosomal protein L3), IPR009000 (Translation protein, beta-barrel domain) GO:0003735 (structural constituent of ribosome), GO:0005622 (intracellular), GO:0005840 (ribosome), GO:0006412 (translation)	44888	10.07				40.65	1	1.8				Niben101Scf20010g00002	PP156_ARATH *-*- Pentatricopeptide repeat-containing protein IPR002885 (Pentatricopeptide repeat), IPR011990 (Tetratricopeptide-like helical domain) GO:0005515 (protein binding)	108030	8.22	23.26	1	1	1
Niben101Scf00897g03001.1	sp|P46417|GSTX3_SOYBN ***- Glutathione S-transferase 3 IPR010987 (Glutathione S-transferase, C-terminal-like), IPR012336 (Thioredoxin-like fold) GO:0005515 (protein binding)	25819	5.46				36.2	1	4.1				Niben101Scf00247g00009	Unknown protein	20624	10.28	22.92	1	1	3.2
Niben101Scf01520g05002.1	sp|Q8L4B2|NFYC9_ARATH **** Nuclear transcription factor Y subunit C-9 IPR009072 (Histone-fold), IPR027170 (Transcriptional activator NFYC/HAP5 subunit) GO:0003700 (sequence-specific DNA binding transcription factor activity), GO:0005622 (intracellular), GO:0006355 (regulation of transcription, DNA-templated), GO:0016602 (CCAAT-binding factor complex), GO:0043565 (sequence-specific DNA binding), G…	28426	5.96				35.13	1	4.7				Niben101Scf04444g05001	AT5G55660.1 *-*- DEK domain-containing chromatin associated protein LENGTH=778 IPR009057 (Homeodomain-like), IPR014876 (DEK, C-terminal) GO:0003677 (DNA binding)	68810	5.62	22.86	1	1	1.5
Niben101Scf09929g00006.1	sp|C9JPN9|UL17C_HUMAN **** Ubiquitin carboxyl-terminal hydrolase 17-like protein 12 IPR028889 (Ubiquitin specific protease domain) GO:0006511 (ubiquitin-dependent protein catabolic process), GO:0036459 (ubiquitinyl hydrolase activity)	43739	8.74				34.31	1	2.1				Niben101Scf03448g03003	***- adenylate cyclase [Zea mays] IPR023577 (CYTH-like domain)	28501	5.32	22.49	1	1	4.1
Niben101Scf00854g04020.1	sp|Q9SF40|RL4A_ARATH ***- 60S ribosomal protein L4-1 IPR002136 (Ribosomal protein L4/L1e), IPR023574 (Ribosomal protein L4 domain), IPR025755 (60S ribosomal protein L4, C-terminal domain) GO:0003735 (structural constituent of ribosome), GO:0005840 (ribosome), GO:0006412 (translation)	39784	10.23				34.17	1	2.2				Niben101Scf13186g03006	**** monodehydroascorbate reductase 4 LENGTH=488 IPR013027 (FAD-dependent pyridine nucleotide-disulphide oxidoreductase), IPR016156 (FAD/NAD-linked reductase, dimerisation domain), IPR023753 (Pyridine nucleotide-disulphide oxidoreductase, FAD/NAD(P)-binding domain) GO:0016491 (oxidoreductase activity), GO:0050660 (flavin adenine dinucleotide binding), GO:0055114 (oxidation-reduction process)	55602	6.25	22.42	1	1	2.8
Niben101Scf02227g00003.1	sp|Q9SF40|RL4A_ARATH ***- 60S ribosomal protein L4-1 IPR002136 (Ribosomal protein L4/L1e), IPR023574 (Ribosomal protein L4 domain), IPR025755 (60S ribosomal protein L4, C-terminal domain) GO:0003735 (structural constituent of ribosome), GO:0005840 (ribosome), GO:0006412 (translation)	23769	10.19				34.17	1	3.9				Niben101Scf00439g10050	YGFZ_ENT38 ***- tRNA-modifying protein YgfZ IPR006222 (Glycine cleavage T-protein-like, N-terminal), IPR013977 (Glycine cleavage T-protein, C-terminal barrel domain), IPR017703 (YgfZ/GcvT conserved site)	44081	6.36	22.17	1	1	2.5
Niben101Scf01557g00002.1	AT5G12400.1 *-** DNA binding;zinc ion binding;DNA binding LENGTH=1602 IPR013083 (Zinc finger, RING/FYVE/PHD-type), IPR018501 (DDT domain superfamily), IPR028942 (WHIM1 domain) GO:0005515 (protein binding), GO:0008270 (zinc ion binding)	193689	5.43				30.28	1	0.5				Niben101Scf05588g06007	SMC3_ARATH ***- Structural maintenance of chromosomes protein 3 IPR003395 (RecF/RecN/SMC, N-terminal), IPR010935 (SMCs flexible hinge), IPR027417 (P-loop containing nucleoside triphosphate hydrolase), IPR029685 (Structural maintenance of chromosomes protein 3) GO:0003682 (chromatin binding), GO:0005515 (protein binding), GO:0005524 (ATP binding), GO:0005694 (chromosome), GO:0006281 (DNA repair), …	135697	6.98	22.12	1	1	0.8
Niben101Scf00173g09006.1	sp|Q06GQ3|ATPB_PIPCE **** ATP synthase subunit beta, chloroplastic IPR001469 (ATPase, F1 complex, delta/epsilon subunit), IPR005722 (ATPase, F1 complex, beta subunit), IPR027417 (P-loop containing nucleoside triphosphate hydrolase) GO:0005524 (ATP binding), GO:0015986 (ATP synthesis coupled proton transport), GO:0015991 (ATP hydrolysis coupled proton transport), GO:0016820 (hydrolase activity, ac…	50702	4.9				28.89	1	2.6				Niben101Scf03488g06001	*-*- rhodanese/cell cycle control phosphatase superfamily protein [Medicago truncatula]	71782	9.44	21.9	1	1	1.9
Niben101Scf01212g01010.1	sp|Q038T2|ERA_LACC3 ***- GTPase Era IPR005225 (Small GTP-binding protein domain), IPR005662 (GTP-binding protein Era), IPR015946 (K homology domain-like, alpha/beta), IPR027417 (P-loop containing nucleoside triphosphate hydrolase) GO:0003723 (RNA binding), GO:0005525 (GTP binding), GO:0005622 (intracellular)	52499	5.59				28.6	1	1.5				Niben101Scf12852g03012	--*- GRIP and coiled-coil domain-containing protein, putative [Ricinus communis] gb|EEF50040.1| GRIP and coiled-coil domain-containing protein, putative [Ricinus communis]	86766	4.33	21.79	1	1	0.9
Niben101Scf02290g05026.1	sp|Q9UMN6|KMT2B_HUMAN --*- Histone-lysine N-methyltransferase 2B IPR000313 (PWWP domain), IPR013083 (Zinc finger, RING/FYVE/PHD-type) GO:0005515 (protein binding), GO:0008270 (zinc ion binding)	102418	9.24				28.54	1	1				Niben101Scf02359g00007	--*- RING/U-box superfamily protein, putative isoform 2 [Theobroma cacao] gb|EOY01891.1| RING/U-box superfamily protein, putative isoform 2 [Theobroma cacao] IPR013083 (Zinc finger, RING/FYVE/PHD-type) GO:0005515 (protein binding), GO:0008270 (zinc ion binding)	38446	9.19	21.56	1	1	2.6
Niben101Scf02688g02014.1	sp|Q41238|LOX16_SOLTU ***- Linoleate 9S-lipoxygenase 6 IPR000907 (Lipoxygenase), IPR008976 (Lipase/lipooxygenase, PLAT/LH2), IPR027433 (Lipoxygenase, domain 3) GO:0005515 (protein binding), GO:0016491 (oxidoreductase activity), GO:0016702 (oxidoreductase activity, acting on single donors with incorporation of molecular oxygen, incorporation of two atoms of oxygen), GO:0046872 (metal ion binding),…	102433	5.76				28.15	1	1				Niben101Scf00653g02012	AT3G03340.1 ***- LUC7 related protein LENGTH=402 IPR004882 (Luc7-related) GO:0003729 (mRNA binding), GO:0005685 (U1 snRNP), GO:0006376 (mRNA splice site selection)	49274	5.01	21.55	1	1	1.4
Niben101Scf00839g00001.1	ref|XP_007047241.1| ***- TUDOR-SN protein 1 isoform 2, partial [Theobroma cacao] gb|EOX91398.1| TUDOR-SN protein 1 isoform 2, partial [Theobroma cacao]	266252	6.07				26.65	1	0.3				Niben101Scf02030g02012	***- To encode a PR protein, Belongs to the plant thionin family with the following members:, putative [Theobroma cacao] gb|EOY26334.1| To encode a PR protein, Belongs to the plant thionin family with the following members:, putative [Theobroma cacao]	12644	7.42	21.55	1	1	5.5
Niben101Scf00270g04008.1	sp|Q8GYA4|CRK10_ARATH *-** Cysteine-rich receptor-like protein kinase 10 IPR001611 (Leucine-rich repeat), IPR003591 (Leucine-rich repeat, typical subtype), IPR011009 (Protein kinase-like domain), IPR013210 (Leucine-rich repeat-containing N-terminal, type 2), IPR013320 (Concanavalin A-like lectin/glucanase domain), IPR025875 (Leucine rich repeat 4) GO:0004672 (protein kinase activity), GO:0004674 …	140618	5.6				26.58	1	0.5				Niben101Scf07586g02002	AT3G08600.1 ***- Protein of unknown function (DUF1191) LENGTH=316 IPR010605 (Protein of unknown function DUF1191), IPR013320 (Concanavalin A-like lectin/glucanase domain)	35105	9.67	21.48	1	1	4.1
Niben101Scf03036g07024.1	sp|Q9LHP4|RCH2_ARATH **** Receptor-like protein kinase 2 IPR001611 (Leucine-rich repeat), IPR003591 (Leucine-rich repeat, typical subtype), IPR011009 (Protein kinase-like domain), IPR013210 (Leucine-rich repeat-containing N-terminal, type 2), IPR013320 (Concanavalin A-like lectin/glucanase domain), IPR025875 (Leucine rich repeat 4) GO:0004672 (protein kinase activity), GO:0004674 (protein serine/…	140281	5.37				26.58	1	0.6				Niben101Scf01006g05010	AT2G21860.1 ***- violaxanthin de-epoxidase-related LENGTH=522	61747	7.44	21.05	1	1	1.7
Niben101Ctg14915g00004.1	AT1G51580.1 **** RNA-binding KH domain-containing protein LENGTH=621 IPR004087 (K Homology domain) GO:0003676 (nucleic acid binding), GO:0003723 (RNA binding)	39679	4.99				26.42	1	3				Niben101Scf09014g01002	MRE11_ARATH *-** Double-strand break repair protein MRE11 IPR003701 (DNA repair protein Mre11), IPR029052 (Metallo-dependent phosphatase-like) GO:0004519 (endonuclease activity), GO:0004527 (exonuclease activity), GO:0005634 (nucleus), GO:0006259 (DNA metabolic process), GO:0006302 (double-strand break repair), GO:0016787 (hydrolase activity), GO:0030145 (manganese ion binding)	87581	6.35	20.71	1	1	2.1
Niben101Scf04500g04003.1	AT5G08250.1 ***- Cytochrome P450 superfamily protein LENGTH=488 IPR001128 (Cytochrome P450) GO:0005506 (iron ion binding), GO:0016705 (oxidoreductase activity, acting on paired donors, with incorporation or reduction of molecular oxygen), GO:0020037 (heme binding), GO:0055114 (oxidation-reduction process)	58522	9.09				26.06	1	2				Niben101Scf08653g07031	GATA_SYNP6 *-*- Glutamyl-tRNA(Gln) amidotransferase subunit A IPR000120 (Amidase), IPR011990 (Tetratricopeptide-like helical domain), IPR023631 (Amidase signature domain) GO:0005515 (protein binding), GO:0016884 (carbon-nitrogen ligase activity, with glutamine as amido-N-donor)	62846	9.16	20.69	1	1	1.2
Niben101Scf00372g01002.1	Unknown protein	7262	9.39				25.86	1	10.8				Niben101Scf15203g00004	PP2B5_ARATH ***- F-box protein PP2-B5 IPR025886 (Phloem protein 2-like)	19134	6.93	20.55	1	1	7.8
Niben101Scf01587g02009.1	sp|Q6IP06|STK3_XENLA *-** Serine/threonine-protein kinase 3 IPR011009 (Protein kinase-like domain), IPR016024 (Armadillo-type fold) GO:0004672 (protein kinase activity), GO:0004674 (protein serine/threonine kinase activity), GO:0005488 (binding), GO:0005515 (protein binding), GO:0005524 (ATP binding), GO:0006468 (protein phosphorylation), GO:0016772 (transferase activity, transferring phosphorus-…	154389	5.89				25.75	1	0.9				Niben101Scf08728g01001	AP1G2_ARATH **** AP-1 complex subunit gamma-2 IPR013041 (Coatomer/clathrin adaptor appendage, Ig-like subdomain), IPR016024 (Armadillo-type fold), IPR017107 (Adaptor protein complex AP-1, gamma subunit) GO:0005488 (binding), GO:0005794 (Golgi apparatus), GO:0006886 (intracellular protein transport), GO:0008565 (protein transporter activity), GO:0015031 (protein transport), GO:0016192 (vesicle-med…	95080	6.12	20.49	1	1	3.9
Niben101Scf12868g00008.1	sp|Q07439|HSP71_RAT ***- Heat shock 70 kDa protein 1A/1B IPR013126 (Heat shock protein 70 family), IPR029047 (Heat shock protein 70kD, peptide-binding domain), IPR029048 (Heat shock protein 70kD, C-terminal domain)	61208	5.01				24.82	1	2.3				Niben101Scf06623g00017	***- BnaC06g30030D [Brassica napus]	26769	5.16	20.21	1	1	8
Niben101Scf03985g03008.1	emb|CDX71720.1| *-*- BnaC08g31540D [Brassica napus] IPR021480 (Protein of unknown function DUF3133)	176323	6.57				24.42	1	0.6				Niben101Scf02819g02011	WDR5B_MOUSE *-*- WD repeat-containing protein 5B IPR006594 (LisH dimerisation motif), IPR006595 (CTLH, C-terminal LisH motif), IPR015943 (WD40/YVTN repeat-like-containing domain), IPR027728 (Topless family) GO:0005515 (protein binding), GO:0006355 (regulation of transcription, DNA-templated)	62134	6.33	20.17	1	1	1.6
Niben101Scf02706g04001.1	gb|AAX94970.1| *-*- retrotransp , putative, unclassified [Oryza sativa Japonica Group] IPR012337 (Ribonuclease H-like domain) GO:0003676 (nucleic acid binding)	14105	10.25				24.14	1	9.2				Niben101Scf08835g00007	AT1G22400.1 ***- UDP-Glycosyltransferase superfamily protein LENGTH=489 IPR002213 (UDP-glucuronosyl/UDP-glucosyltransferase) GO:0008152 (metabolic process), GO:0016758 (transferase activity, transferring hexosyl groups)	54892	6.17	20.09	1	1	1.2
Niben101Scf03915g03001.1	Unknown protein	7465	9.47				24.08	1	12.1				Niben101Scf01120g00007	AES98140.2| *-*- phage capsid scaffolding protein (GPO) serine peptidase [Medicago truncatula]	23535	6.75	20.07	1	1	7.2
Niben101Scf01494g05018.1	sp|A5DQS0|DED1_PICGU *-** ATP-dependent RNA helicase DED1 IPR001650 (Helicase, C-terminal), IPR014001 (Helicase superfamily 1/2, ATP-binding domain), IPR014014 (RNA helicase, DEAD-box type, Q motif), IPR027417 (P-loop containing nucleoside triphosphate hydrolase) GO:0003676 (nucleic acid binding), GO:0005524 (ATP binding)	62409	7.14				23.92	1	1.8
Niben101Scf07103g01009.1	sp|Q8DLG8|ATPB_THEEB *-** ATP synthase subunit beta IPR005722 (ATPase, F1 complex, beta subunit) GO:0015986 (ATP synthesis coupled proton transport), GO:0015992 (proton transport), GO:0046034 (ATP metabolic process), GO:0046933 (proton-transporting ATP synthase activity, rotational mechanism)	7160	4.95				23.75	1	17.4				Niben101Scf11852g00012	PSBS_TOBAC ***- Photosystem II 22 kDa protein, chloroplastic IPR022796 (Chlorophyll A-B binding protein), IPR023329 (Chlorophyll a/b binding protein domain)	28986	7.82					234.11	3	3	17.2
Niben101Scf00272g11021.1	sp|O59306|RS4_PYRHO **** 30S ribosomal protein S4 IPR001912 (Ribosomal protein S4/S9, N-terminal), IPR022801 (Ribosomal protein S4/S9) GO:0003723 (RNA binding), GO:0003735 (structural constituent of ribosome), GO:0005622 (intracellular), GO:0006412 (translation), GO:0015935 (small ribosomal subunit), GO:0019843 (rRNA binding)	23099	10.24				23.71	1	4.6				Niben101Scf02459g00024	CB21_GOSHI ***- Chlorophyll a-b binding protein 151, chloroplastic IPR022796 (Chlorophyll A-B binding protein), IPR023329 (Chlorophyll a/b binding protein domain) GO:0009765 (photosynthesis, light harvesting), GO:0016020 (membrane)	23874	6.74					220.19	3	3	16.8
Niben101Scf07470g00009.1	sp|Q5BCC6|BGLC_EMENI *-*- Beta-glucosidase C IPR002772 (Glycoside hydrolase family 3 C-terminal domain), IPR017853 (Glycoside hydrolase superfamily), IPR026892 (Glycoside hydrolase family 3) GO:0004553 (hydrolase activity, hydrolyzing O-glycosyl compounds), GO:0005975 (carbohydrate metabolic process)	55288	5.07				23.68	1	1.8				Niben101Scf01991g04009	RBS8_NICPL ***- Ribulose bisphosphate carboxylase small chain 8B, chloroplastic IPR000894 (Ribulose bisphosphate carboxylase small chain, domain), IPR024680 (Ribulose-1,5-bisphosphate carboxylase small subunit, N-terminal), IPR024681 (Ribulose bisphosphate carboxylase, small chain)	20485	6.73					177.38	3	3	22.7
Niben101Scf02004g00019.1	sp|Q2T9Q7|TCF23_BOVIN --*- Transcription factor 23 IPR011598 (Myc-type, basic helix-loop-helix (bHLH) domain) GO:0046983 (protein dimerization activity)	38725	6.53				22.77	1	2.9				Niben101Scf01020g00009	CB24_TOBAC ***- Chlorophyll a-b binding protein 40, chloroplastic IPR022796 (Chlorophyll A-B binding protein), IPR023329 (Chlorophyll a/b binding protein domain) GO:0009765 (photosynthesis, light harvesting), GO:0016020 (membrane)	34756	5.43					153.85	3	3	10.8
Niben101Scf00150g00007.1	sp|P28268|TBA_EUPVA ***- Tubulin alpha chain IPR000217 (Tubulin), IPR023123 (Tubulin, C-terminal) GO:0003924 (GTPase activity), GO:0005200 (structural constituent of cytoskeleton), GO:0005525 (GTP binding), GO:0005874 (microtubule), GO:0006184 (GTP catabolic process), GO:0007017 (microtubule-based process), GO:0043234 (protein complex), GO:0051258 (protein polymerization)	54262	5.3				22.61	1	1.4				Niben101Scf03133g00003	G3P2_STAAC ***- Glyceraldehyde-3-phosphate dehydrogenase 2 IPR003823 (Domain of unknown function CP12), IPR020831 (Glyceraldehyde/Erythrose phosphate dehydrogenase family) GO:0016620 (oxidoreductase activity, acting on the aldehyde or oxo group of donors, NAD or NADP as acceptor), GO:0055114 (oxidation-reduction process)	46001	8.26					153.33	2	2	10.5
Niben101Scf04509g01016.1	sp|Q6FRZ9|ATM_CANGA *-*- Serine/threonine-protein kinase TEL1 IPR003152 (PIK-related kinase, FATC), IPR011009 (Protein kinase-like domain), IPR014009 (PIK-related kinase), IPR016024 (Armadillo-type fold) GO:0005488 (binding), GO:0005515 (protein binding), GO:0016772 (transferase activity, transferring phosphorus-containing groups), GO:0016773 (phosphotransferase activity, alcohol group as accepto…	360848	7.38				22.6	1	0.4				Niben101Scf06829g02007	ACACA_SHEEP *-** Acetyl-CoA carboxylase 1 IPR004549 (Acetyl-CoA carboxylase, biotin carboxylase), IPR011761 (ATP-grasp fold), IPR016185 (Pre-ATP-grasp domain) GO:0003824 (catalytic activity), GO:0004075 (biotin carboxylase activity), GO:0005524 (ATP binding), GO:0008152 (metabolic process), GO:0016874 (ligase activity), GO:0046872 (metal ion binding)	58972	6.62					147.52	4	4	7.1
Niben101Scf02050g01029.1	sp|Q9LIG2|RLK6_ARATH *-** Receptor-like protein kinase IPR001480 (Bulb-type lectin domain), IPR003609 (Apple-like), IPR011009 (Protein kinase-like domain), IPR013320 (Concanavalin A-like lectin/glucanase domain) GO:0004672 (protein kinase activity), GO:0004674 (protein serine/threonine kinase activity), GO:0005524 (ATP binding), GO:0006468 (protein phosphorylation), GO:0016772 (transferase activi…	161181	8.53				22.18	1	0.6				Niben101Scf02852g02007	CB26_PETSP ***- Chlorophyll a-b binding protein 37, chloroplastic IPR022796 (Chlorophyll A-B binding protein), IPR023329 (Chlorophyll a/b binding protein domain) GO:0009765 (photosynthesis, light harvesting), GO:0016020 (membrane)	28832	5.48					147.01	4	4	21.5
Niben101Scf01948g00005.1	AT5G50240.1 **** protein-l-isoaspartate methyltransferase 2 LENGTH=309 IPR000682 (Protein-L-isoaspartate(D-aspartate) O-methyltransferase), IPR029063 (S-adenosyl-L-methionine-dependent methyltransferase) GO:0004719 (protein-L-isoaspartate (D-aspartate) O-methyltransferase activity), GO:0006464 (cellular protein modification process)	32665	7.77				22.11	1	3.7				Niben101Scf03455g01031	CB22_TOBAC ***- Chlorophyll a-b binding protein 21, chloroplastic IPR022796 (Chlorophyll A-B binding protein), IPR023329 (Chlorophyll a/b binding protein domain) GO:0009765 (photosynthesis, light harvesting), GO:0016020 (membrane)	28269	5.15					139.38	3	3	14
Niben101Scf00099g00003.1	sp|Q8N7C7|RN148_HUMAN --*- RING finger protein 148 IPR013083 (Zinc finger, RING/FYVE/PHD-type) GO:0005515 (protein binding), GO:0008270 (zinc ion binding)	46808	5.79				22.01	1	1.6				Niben101Scf15817g00016	ATPB_CERDE **** ATP synthase subunit beta, chloroplastic IPR005722 (ATPase, F1 complex, beta subunit), IPR027417 (P-loop containing nucleoside triphosphate hydrolase) GO:0005524 (ATP binding), GO:0015986 (ATP synthesis coupled proton transport), GO:0015992 (proton transport), GO:0046034 (ATP metabolic process), GO:0046933 (proton-transporting ATP synthase activity, rotational mechanism)	27693	7.72					126.77	2	2	8.6
Niben101Scf01124g26001.1	AT1G10940.2 **** Protein kinase superfamily protein LENGTH=371 IPR011009 (Protein kinase-like domain) GO:0004672 (protein kinase activity), GO:0005524 (ATP binding), GO:0006468 (protein phosphorylation), GO:0016772 (transferase activity, transferring phosphorus-containing groups)	23489	4.69				21.87	1	3.3				Niben101Scf06221g03002	ATPA_BRUO2 **** ATP synthase subunit alpha IPR000194 (ATPase, F1/V1/A1 complex, alpha/beta subunit, nucleotide-binding domain), IPR027417 (P-loop containing nucleoside triphosphate hydrolase) GO:0005524 (ATP binding)	30415	8.29					119.96	3	3	8.6
Niben101Scf02236g07003.1	emb|CDY50465.1| ***- BnaA10g28920D [Brassica napus] IPR008480 (Protein of unknown function DUF761, plant), IPR025520 (Domain of unknown function DUF4408)	27060	6.92				21.74	1	3				Niben101Scf00466g00012	AT2G21330.1 **** fructose-bisphosphate aldolase 1 LENGTH=399 IPR000741 (Fructose-bisphosphate aldolase, class-I), IPR013785 (Aldolase-type TIM barrel), IPR029768 (Fructose-bisphosphate aldolase class-I active site) GO:0003824 (catalytic activity), GO:0004332 (fructose-bisphosphate aldolase activity), GO:0006096 (glycolytic process)	43072	6.85					100.04	2	2	7
Niben101Scf06423g02008.1	emb|CDY26542.1| *-*- BnaA09g47350D [Brassica napus] IPR008545 (WEB family)	67245	5.11				21.67	1	2				Niben101Scf02576g00011	AT2G37180.1 ***- Aquaporin-like superfamily protein LENGTH=285 IPR000425 (Major intrinsic protein), IPR023271 (Aquaporin-like) GO:0005215 (transporter activity), GO:0006810 (transport), GO:0016020 (membrane)	29852	6.2					99.72	2	2	5
Niben101Scf07591g00002.1	AT1G48790.1 ***- associated molecule with the SH3 domain of STAM 1 LENGTH=507 IPR000555 (JAB1/MPN/MOV34 metalloenzyme domain), IPR015063 (USP8 dimerisation domain) GO:0005515 (protein binding)	62464	6.16				21.64	1	1.5				Niben101Scf19315g00010	PSBD_OENAR *-** Photosystem II D2 protein IPR000484 (Photosynthetic reaction centre, L/M) GO:0009772 (photosynthetic electron transport in photosystem II), GO:0019684 (photosynthesis, light reaction), GO:0045156 (electron transporter, transferring electrons within the cyclic electron transport pathway of photosynthesis activity)	12721	6.55					95.24	1	1	15.7
Niben101Scf03278g03004.1	sp|Q76LC6|RBM24_DANRE *-** RNA-binding protein 24 IPR012677 (Nucleotide-binding alpha-beta plait domain) GO:0000166 (nucleotide binding), GO:0003676 (nucleic acid binding)	43924	7.01				21.44	1	1.9				Niben101Scf02798g00024	PSAA_WHEAT *-** Photosystem I P700 chlorophyll a apoprotein A1 IPR001280 (Photosystem I PsaA/PsaB) GO:0009522 (photosystem I), GO:0009579 (thylakoid), GO:0015979 (photosynthesis), GO:0016021 (integral component of membrane)	30783	6.71					94.47	2	2	6.9
Niben101Scf01326g09006.1	AT3G28720.1 ***- unknown protein; FUNCTIONS IN: molecular_function unknown; INVOLVED IN: biological_process unknown; LOCATED IN: cellular_component unknown; EXPRESSED IN: 25 plant structures; EXPRESSED DURING: 13 growth stages; BEST Arabidopsis thaliana protein match is: unknown protein . LENGTH=687	75463	6.49				20.99	1	1.6				Niben101Scf04109g04001	ATPB_BARBK *-** ATP synthase subunit beta IPR000194 (ATPase, F1/V1/A1 complex, alpha/beta subunit, nucleotide-binding domain), IPR004100 (ATPase, F1 complex alpha/beta subunit, N-terminal domain), IPR020971 (ATP synthase, F1 beta subunit), IPR027417 (P-loop containing nucleoside triphosphate hydrolase) GO:0000275 (mitochondrial proton-transporting ATP synthase complex, catalytic core F(1)), GO:00…	26898	9.71					93.2	3	3	18.7
Niben101Scf03634g09008.1	sp|A7ZPX0|HSCB_ECO24 *-** Co-chaperone protein HscB IPR004640 (Co-chaperone Hsc20) GO:0006457 (protein folding), GO:0051087 (chaperone binding), GO:0051259 (protein oligomerization)	30652	6.27				20.61	1	3.8				Niben101Scf12868g00008	HSP71_RAT ***- Heat shock 70 kDa protein 1A/1B IPR013126 (Heat shock protein 70 family), IPR029047 (Heat shock protein 70kD, peptide-binding domain), IPR029048 (Heat shock protein 70kD, C-terminal domain)	61208	5.01					85.95	3	3	7.2
Niben101Scf08156g01001.1	sp|C7FF04|PPO3_AGABI --** Polyphenol oxidase 3 IPR008922 (Uncharacterised domain, di-copper centre), IPR016213 (Polyphenol oxidase) GO:0004097 (catechol oxidase activity), GO:0008152 (metabolic process), GO:0016491 (oxidoreductase activity), GO:0046148 (pigment biosynthetic process), GO:0055114 (oxidation-reduction process)	67055	6.17				20.52	1	2.6				Niben101Scf01991g05015	RBS8_NICPL ***- Ribulose bisphosphate carboxylase small chain 8B, chloroplastic IPR000894 (Ribulose bisphosphate carboxylase small chain, domain), IPR024680 (Ribulose-1,5-bisphosphate carboxylase small subunit, N-terminal), IPR024681 (Ribulose bisphosphate carboxylase, small chain)	20466	6.12					84.6	2	2	14.4
													Niben101Scf00568g04071	PSAB_ACOCL *-** Photosystem I P700 chlorophyll a apoprotein A2 IPR001280 (Photosystem I PsaA/PsaB) GO:0009522 (photosystem I), GO:0009579 (thylakoid), GO:0015979 (photosynthesis), GO:0016021 (integral component of membrane)	42808	7.06					78.08	2	2	10.6
													Niben101Scf12165g00003	BCCP_NOSS1 *-** Biotin carboxyl carrier protein of acetyl-CoA carboxylase IPR000089 (Biotin/lipoyl attachment), IPR001249 (Acetyl-CoA biotin carboxyl carrier) GO:0003989 (acetyl-CoA carboxylase activity), GO:0006633 (fatty acid biosynthetic process), GO:0009317 (acetyl-CoA carboxylase complex)	24817	9.48					74.96	2	2	8.3
Niben101Scf11178g01008.1	sp|Q0G9V4|RBL_DAUCA **** Ribulose bisphosphate carboxylase large chain IPR000685 (Ribulose bisphosphate carboxylase, large subunit, C-terminal), IPR017443 (Ribulose bisphosphate carboxylase, large subunit, ferrodoxin-like N-terminal) GO:0000287 (magnesium ion binding), GO:0015977 (carbon fixation), GO:0016984 (ribulose-bisphosphate carboxylase activity)	40513	7.69	431.1	8	22.4	607.96	11	28.7				Niben101Scf08137g02018	H2B_GOSHI ***- Histone H2B IPR000558 (Histone H2B), IPR009072 (Histone-fold) GO:0000786 (nucleosome), GO:0003677 (DNA binding), GO:0005634 (nucleus), GO:0046982 (protein heterodimerization activity)	16591	10.17					73.35	2	2	14.6
Niben101Scf00173g09004.1	sp|A4GG89|RBL_PHAVU **** Ribulose bisphosphate carboxylase large chain IPR020888 (Ribulose bisphosphate carboxylase, large subunit) GO:0000287 (magnesium ion binding), GO:0015977 (carbon fixation), GO:0016984 (ribulose-bisphosphate carboxylase activity)	55294	6.55	313.17	7	12.9	500.35	10	17.7				Niben101Scf01486g04012	AT2G37180.1 ***- Aquaporin-like superfamily protein LENGTH=285 IPR000425 (Major intrinsic protein), IPR023271 (Aquaporin-like) GO:0005215 (transporter activity), GO:0006810 (transport), GO:0016020 (membrane)	30553	8.89					67.23	1	1	4.6
Niben101Scf04077g03006.1	sp|E9Q4Z2|ACACB_MOUSE *-** Acetyl-CoA carboxylase 2 IPR004549 (Acetyl-CoA carboxylase, biotin carboxylase), IPR011761 (ATP-grasp fold), IPR016185 (Pre-ATP-grasp domain) GO:0003824 (catalytic activity), GO:0004075 (biotin carboxylase activity), GO:0005524 (ATP binding), GO:0008152 (metabolic process), GO:0016874 (ligase activity), GO:0046872 (metal ion binding)	65689	8	85.75	2	3.2	440.81	10	20.4				Niben101Scf04504g03008	CB23_SOLLC ***- Chlorophyll a-b binding protein 13, chloroplastic IPR022796 (Chlorophyll A-B binding protein), IPR023329 (Chlorophyll a/b binding protein domain) GO:0009765 (photosynthesis, light harvesting), GO:0016020 (membrane)	28695	5.42					66.18	1	1	6.4
Niben101Scf07103g01021.1	sp|Q0G9V4|RBL_DAUCA **** Ribulose bisphosphate carboxylase large chain IPR000685 (Ribulose bisphosphate carboxylase, large subunit, C-terminal), IPR017443 (Ribulose bisphosphate carboxylase, large subunit, ferrodoxin-like N-terminal) GO:0000287 (magnesium ion binding), GO:0015977 (carbon fixation), GO:0016984 (ribulose-bisphosphate carboxylase activity)	44419	6.43	227.45	5	12.6	322	6	16.7				Niben101Scf00854g07049	PSAA_ORYNI *-** Photosystem I P700 chlorophyll a apoprotein A1 IPR001280 (Photosystem I PsaA/PsaB) GO:0009522 (photosystem I), GO:0009579 (thylakoid), GO:0015979 (photosynthesis), GO:0016021 (integral component of membrane)	11875	9.51					64.8	1	1	11.7
Niben101Scf05368g03015.1	sp|Q06721|RCA_ANASC ***- Ribulose bisphosphate carboxylase/oxygenase activase IPR003959 (ATPase, AAA-type, core), IPR027417 (P-loop containing nucleoside triphosphate hydrolase) GO:0005524 (ATP binding)	48780	7.55	383.67	7	19.8	208.32	5	13.4				Niben101Scf02864g04008	AT4G38970.1 **** fructose-bisphosphate aldolase 2 LENGTH=398 IPR000741 (Fructose-bisphosphate aldolase, class-I), IPR013785 (Aldolase-type TIM barrel), IPR029768 (Fructose-bisphosphate aldolase class-I active site) GO:0003824 (catalytic activity), GO:0004332 (fructose-bisphosphate aldolase activity), GO:0006096 (glycolytic process)	42279	6.18					64.62	1	1	6.4
Niben101Scf00653g01010.1	sp|Q06881|BCCP_NOSS1 *-** Biotin carboxyl carrier protein of acetyl-CoA carboxylase IPR000089 (Biotin/lipoyl attachment), IPR001249 (Acetyl-CoA biotin carboxyl carrier) GO:0003989 (acetyl-CoA carboxylase activity), GO:0006633 (fatty acid biosynthetic process), GO:0009317 (acetyl-CoA carboxylase complex)	34434	8.54	26.28	1	3.4	151.15	3	8.1				Niben101Scf00347g00017	AT4G28390.1 ***- ADP/ATP carrier 3 LENGTH=379 IPR002067 (Mitochondrial carrier protein), IPR023395 (Mitochondrial carrier domain) GO:0005215 (transporter activity), GO:0005743 (mitochondrial inner membrane), GO:0006810 (transport), GO:0055085 (transmembrane transport)	40958	9.77					64.26	1	1	2.2
Niben101Scf02293g00018.1	sp|Q9LTT8|VCS_ARATH ***- Enhancer of mRNA-decapping protein 4	109648	5.14	24.91	1	1.6	98.93	2	2.8				Niben101Scf02316g03040	RL10_SOLME ***- 60S ribosomal protein L10 IPR001197 (Ribosomal protein L10e), IPR016180 (Ribosomal protein L10e/L16) GO:0003735 (structural constituent of ribosome), GO:0005622 (intracellular), GO:0005840 (ribosome), GO:0006412 (translation)	29945	10.55					58.52	1	1	4.7
Niben101Scf03206g01008.1	sp|Q653H7|ARFR_ORYSJ **** Auxin response factor 18 IPR003311 (AUX/IAA protein), IPR010525 (Auxin response factor), IPR015300 (DNA-binding pseudobarrel domain) GO:0003677 (DNA binding), GO:0005634 (nucleus), GO:0006355 (regulation of transcription, DNA-templated), GO:0009725 (response to hormone), GO:0046983 (protein dimerization activity)	77453	6.56	82.25	2	1.1	85.39	2	1.1				Niben101Scf00063g10004	CA4_ARATH ***- Chlorophyll a-b binding protein 4, chloroplastic IPR022796 (Chlorophyll A-B binding protein), IPR023329 (Chlorophyll a/b binding protein domain) GO:0009765 (photosynthesis, light harvesting), GO:0016020 (membrane)	21069	4.88					55.75	1	1	6.4
Niben101Ctg10718g00002.1	sp|P26573|RBS8_NICPL ***- Ribulose bisphosphate carboxylase small chain 8B, chloroplastic IPR000894 (Ribulose bisphosphate carboxylase small chain, domain), IPR024680 (Ribulose-1,5-bisphosphate carboxylase small subunit, N-terminal), IPR024681 (Ribulose bisphosphate carboxylase, small chain)	20173	7.6	47.51	1	4.5	47.65	1	4.5				Niben101Scf05392g01018	ENO_PLAYO ***- Enolase IPR000941 (Enolase), IPR029017 (Enolase N-terminal domain-like), IPR029065 (Enolase C-terminal domain-like) GO:0000015 (phosphopyruvate hydratase complex), GO:0000287 (magnesium ion binding), GO:0004634 (phosphopyruvate hydratase activity), GO:0006096 (glycolytic process)	45674	5.82					54.97	1	1	4.3
Niben101Scf01718g09031.1	sp|Q9BWH6|RPAP1_HUMAN *-*- RNA polymerase II-associated protein 1 IPR013929 (RNA polymerase II-associated protein 1, C-terminal), IPR013930 (RNA polymerase II-associated protein 1, N-terminal), IPR016024 (Armadillo-type fold) GO:0005488 (binding)	266875	5.84	26.65	1	0.3	29.18	1	0.3				Niben101Scf03839g04019	GCSP_BORPD **** Glycine dehydrogenase (decarboxylating) IPR020581 (Glycine cleavage system P protein) GO:0003824 (catalytic activity), GO:0004375 (glycine dehydrogenase (decarboxylating) activity), GO:0006544 (glycine metabolic process), GO:0006546 (glycine catabolic process), GO:0030170 (pyridoxal phosphate binding), GO:0055114 (oxidation-reduction process)	114872	6.42					52.31	1	1	0.8
Niben101Scf02381g08014.1	AT4G13070.1 *-** RNA-binding CRS1 / YhbY (CRM) domain protein LENGTH=343 IPR001890 (RNA-binding, CRM domain) GO:0003723 (RNA binding)	100916	9.24	33.23	1	0.9	35.96	1	0.9				Niben101Scf06919g00016	PSAL_ARATH *-** Photosystem I reaction center subunit XI, chloroplastic IPR003757 (Photosystem I PsaL, reaction centre subunit XI) GO:0009522 (photosystem I), GO:0009538 (photosystem I reaction center), GO:0015979 (photosynthesis)	8909	9.82					48.95	1	1	15.9
Niben101Scf02581g05011.1	AT1G09760.1 ***- U2 small nuclear ribonucleoprotein A LENGTH=249 IPR001611 (Leucine-rich repeat) GO:0005515 (protein binding)	32611	4.91	21.1	1	3.1	21.06	1	3.1				Niben101Scf00568g04025	PSAA_ORYNI *-** Photosystem I P700 chlorophyll a apoprotein A1 IPR001280 (Photosystem I PsaA/PsaB) GO:0009522 (photosystem I), GO:0009579 (thylakoid), GO:0015979 (photosynthesis), GO:0016021 (integral component of membrane)	55145	6.24					47.67	1	1	1.6
Niben101Scf03396g01003.1	sp|A9NA82|CH60_COXBR ***- 60 kDa chaperonin IPR002423 (Chaperonin Cpn60/TCP-1), IPR027409 (GroEL-like apical domain), IPR027413 (GroEL-like equatorial domain) GO:0005524 (ATP binding), GO:0005737 (cytoplasm), GO:0006457 (protein folding), GO:0042026 (protein refolding), GO:0044267 (cellular protein metabolic process)	65674	6.1	21.62	1	1.8	23.09	1	1.9				Niben101Scf06688g01009	APL_ARATH *-*- Myb family transcription factor APL IPR009057 (Homeodomain-like), IPR025756 (MYB-CC type transcription factor, LHEQLE-containing domain) GO:0003677 (DNA binding), GO:0003682 (chromatin binding)	51234	5.87					44.57	2	2	2.1
Niben101Scf04096g01003.1	sp|Q6DJE4|CPSF5_XENLA **** Cleavage and polyadenylation specificity factor subunit 5 IPR016706 (Cleavage/polyadenylation specificity factor subunit 5) GO:0003729 (mRNA binding), GO:0005849 (mRNA cleavage factor complex), GO:0006378 (mRNA polyadenylation)	17870	8.91	42.23	1	9.9	37.97	1	9.2				Niben101Scf01328g01012	CB13_SOLLC ***- Chlorophyll a-b binding protein 8, chloroplastic IPR022796 (Chlorophyll A-B binding protein), IPR023329 (Chlorophyll a/b binding protein domain) GO:0009765 (photosynthesis, light harvesting), GO:0016020 (membrane)	29321	8.61					43.77	1	1	2.9
Niben101Scf06685g00010.1	sp|Q43695|TBB3_MAIZE ***- Tubulin beta-3 chain IPR000217 (Tubulin), IPR023123 (Tubulin, C-terminal) GO:0003924 (GTPase activity), GO:0005200 (structural constituent of cytoskeleton), GO:0005525 (GTP binding), GO:0005874 (microtubule), GO:0006184 (GTP catabolic process), GO:0007017 (microtubule-based process), GO:0043234 (protein complex), GO:0051258 (protein polymerization)	50471	4.81	48.45	1	2.3	44.05	1	2.3				Niben101Scf01073g05003	G3P1_SCHPO ***- Glyceraldehyde-3-phosphate dehydrogenase 1 IPR020831 (Glyceraldehyde/Erythrose phosphate dehydrogenase family) GO:0006006 (glucose metabolic process), GO:0016620 (oxidoreductase activity, acting on the aldehyde or oxo group of donors, NAD or NADP as acceptor), GO:0050661 (NADP binding), GO:0051287 (NAD binding), GO:0055114 (oxidation-reduction process)	37169	6.34					41.83	1	1	4.1
Niben101Scf09781g00016.1	sp|Q9SMX9|SPL1_ARATH **** Squamosa promoter-binding-like protein 1 IPR004333 (Transcription factor, SBP-box), IPR020683 (Ankyrin repeat-containing domain) GO:0003677 (DNA binding), GO:0005634 (nucleus)	111564	5.76	29.7	1	0.7	29.21	1	0.7				Niben101Scf04639g06007	EF1A_PODAS **** Elongation factor 1-alpha IPR004539 (Translation elongation factor EF1A, eukaryotic/archaeal), IPR009000 (Translation protein, beta-barrel domain), IPR009001 (Translation elongation factor EF1A/initiation factor IF2gamma, C-terminal), IPR027417 (P-loop containing nucleoside triphosphate hydrolase) GO:0003746 (translation elongation factor activity), GO:0003924 (GTPase activity), G…	49688	9.29					41.73	1	1	5.4
Niben101Scf12017g03006.1	ref|WP_017312960.1| ***- NADH:ubiquinone oxidoreductase complex I intermediate-associated protein 30 [Fischerella sp. PCC 9339] IPR008979 (Galactose-binding domain-like), IPR013857 (NADH:ubiquinone oxidoreductase intermediate-associated protein 30), IPR016040 (NAD(P)-binding domain)	61816	9.37	36.69	1	1.6	22.07	1	1.6				Niben101Scf03114g03011	HTPG_SHESW ***- Chaperone protein HtpG IPR001404 (Heat shock protein Hsp90 family) GO:0005524 (ATP binding), GO:0006457 (protein folding), GO:0006950 (response to stress), GO:0051082 (unfolded protein binding)	52574	5.19					41.44	1	1	2.2
Niben101Scf17243g01017.1	sp|B2AG25|GATA_CUPTR ***- Glutamyl-tRNA(Gln) amidotransferase subunit A IPR000120 (Amidase), IPR023631 (Amidase signature domain) GO:0016884 (carbon-nitrogen ligase activity, with glutamine as amido-N-donor)	66749	8.55	39.12	1	1.2	34.56	1	1.2				Niben101Scf00117g02019	DNAK_BORHD ***- Chaperone protein DnaK IPR013126 (Heat shock protein 70 family), IPR029047 (Heat shock protein 70kD, peptide-binding domain), IPR029048 (Heat shock protein 70kD, C-terminal domain) GO:0005524 (ATP binding), GO:0006457 (protein folding), GO:0051082 (unfolded protein binding)	75388	5.24					39.5	1	1	2.3
													Niben101Scf00854g01011	RL2_GEOMG *-*- 50S ribosomal protein L2 IPR012340 (Nucleic acid-binding, OB-fold), IPR014722 (Ribosomal protein L2 domain 2) GO:0003735 (structural constituent of ribosome), GO:0005622 (intracellular), GO:0005840 (ribosome), GO:0006412 (translation)	11033	6.71					39.49	1	1	10.5
													Niben101Scf00104g03001	H2AV_DROME ***- Histone H2A.v IPR009072 (Histone-fold) GO:0000786 (nucleosome), GO:0003677 (DNA binding), GO:0005634 (nucleus), GO:0046982 (protein heterodimerization activity)	14574	10.39					38.79	1	1	6.5
													Niben101Scf02147g01005	PSAD_PORPU **** Photosystem I reaction center subunit II IPR003685 (Photosystem I PsaD) GO:0009522 (photosystem I), GO:0009538 (photosystem I reaction center), GO:0015979 (photosynthesis)	11056	10.06					35.22	1	1	7.2
													Niben101Scf03076g02019	CH601_PROM1 ***- 60 kDa chaperonin 1 IPR002423 (Chaperonin Cpn60/TCP-1), IPR027409 (GroEL-like apical domain), IPR027413 (GroEL-like equatorial domain) GO:0005524 (ATP binding), GO:0005737 (cytoplasm), GO:0006457 (protein folding), GO:0042026 (protein refolding), GO:0044267 (cellular protein metabolic process)	62422	6.05					34.88	1	1	1.2
													Niben101Scf05368g06019	Y2182_ARATH *-*- Leucine-rich repeat receptor-like tyrosine-protein kinase IPR001611 (Leucine-rich repeat), IPR003591 (Leucine-rich repeat, typical subtype), IPR013210 (Leucine-rich repeat-containing N-terminal, type 2) GO:0005515 (protein binding)	184773	8.37					34.84	1	1	0.7
													Niben101Scf07638g01010	AT2G45180.1 ***- Bifunctional inhibitor/lipid-transfer protein/seed storage 2S albumin superfamily protein LENGTH=134 IPR016140 (Bifunctional inhibitor/plant lipid transfer protein/seed storage helical domain)	13622	8.57					34.3	1	1	6.2
													Niben101Scf00854g06027	PSAA_PANGI *-** Photosystem I P700 chlorophyll a apoprotein A1 IPR001280 (Photosystem I PsaA/PsaB) GO:0009522 (photosystem I), GO:0009579 (thylakoid), GO:0015979 (photosynthesis), GO:0016021 (integral component of membrane)	20322	9.57					33.77	1	1	5.6
													Niben101Scf02887g01010	NCED1_MAIZE *-*- 9-cis-epoxycarotenoid dioxygenase 1, chloroplastic IPR004294 (Carotenoid oxygenase)	21549	4.98					33.7	1	1	3.7
													Niben101Scf02074g02067	PSBE_COFAR ***- Cytochrome b559 subunit alpha IPR006217 (Photosystem II cytochrome b559, alpha subunit) GO:0009523 (photosystem II), GO:0009539 (photosystem II reaction center), GO:0009767 (photosynthetic electron transport chain), GO:0015979 (photosynthesis), GO:0016021 (integral component of membrane), GO:0019684 (photosynthesis, light reaction), GO:0020037 (heme binding), GO:0046872 (metal ion…	13106	4.75					33.48	1	1	15.7
													Niben101Scf02293g03024	PSAG_ARATH **** Photosystem I reaction center subunit V, chloroplastic IPR000549 (Photosystem I PsaG/PsaK protein), IPR023618 (Photosystem I PsaG/PsaK domain) GO:0009522 (photosystem I), GO:0015979 (photosynthesis), GO:0016020 (membrane), GO:0016168 (chlorophyll binding)	16314	9.58					32.84	1	1	6.1
													Niben101Scf10152g03006	BCCP_NOSS1 --*- Biotin carboxyl carrier protein of acetyl-CoA carboxylase IPR000089 (Biotin/lipoyl attachment)	30222	8.59					32.19	1	1	3.9
													Niben101Scf00332g06012	AVP_VIGRR **** Pyrophosphate-energized vacuolar membrane proton pump IPR004131 (Pyrophosphate-energised proton pump) GO:0004427 (inorganic diphosphatase activity), GO:0009678 (hydrogen-translocating pyrophosphatase activity), GO:0015992 (proton transport), GO:0016020 (membrane)	84527	5.05					31.66	1	1	1
													Niben101Scf00568g04011	PSBC_GUIAB **** Photosystem II CP43 reaction center protein IPR000484 (Photosynthetic reaction centre, L/M), IPR000932 (Photosystem antenna protein-like) GO:0009521 (photosystem), GO:0009523 (photosystem II), GO:0009767 (photosynthetic electron transport chain), GO:0009772 (photosynthetic electron transport in photosystem II), GO:0015979 (photosynthesis), GO:0016020 (membrane), GO:0016168 (chloro…	86136	6.47					30.69	1	1	3.1
													Niben101Scf01870g00003	SUT13_ARATH **** Sulfate transporter 1.3 IPR001902 (Sulphate anion transporter), IPR030402 (Sulfate transporter N-terminal domain with GLY motif) GO:0005886 (plasma membrane), GO:0008271 (secondary active sulfate transmembrane transporter activity), GO:0008272 (sulfate transport), GO:0015116 (sulfate transmembrane transporter activity), GO:0016020 (membrane), GO:0016021 (integral component of mem…	76082	8.86					30.69	1	1	1.3
													Niben101Scf01538g00026	MMSB_PSEAE **** 3-hydroxyisobutyrate dehydrogenase IPR008927 (6-phosphogluconate dehydrogenase, C-terminal-like), IPR015815 (Hydroxy monocarboxylic acid anion dehydrogenase, HIBADH-type), IPR016040 (NAD(P)-binding domain) GO:0004616 (phosphogluconate dehydrogenase (decarboxylating) activity), GO:0006098 (pentose-phosphate shunt), GO:0016491 (oxidoreductase activity), GO:0016616 (oxidoreductase ac…	29662	6.52					30.64	1	1	3.2
													Niben101Scf05688g08010	AT1G56190.1 **** Phosphoglycerate kinase family protein LENGTH=478 IPR001576 (Phosphoglycerate kinase) GO:0004618 (phosphoglycerate kinase activity), GO:0006096 (glycolytic process)	35561	4.94					30.03	1	1	2.9
													Niben101Scf01464g02008	Unknown protein	64798	8.4					29.36	1	1	1.5
													Niben101Scf01156g00002	AT5G12040.1 ***- Nitrilase/cyanide hydratase and apolipoprotein N-acyltransferase family protein LENGTH=369 IPR003010 (Carbon-nitrogen hydrolase) GO:0006807 (nitrogen compound metabolic process), GO:0016810 (hydrolase activity, acting on carbon-nitrogen (but not peptide) bonds)	24542	5.24					27.98	1	1	5.4
													Niben101Scf00439g06003	*-*- [Oryza sativa Japonica Group] dbj|BAF05328.2| [Oryza sativa Japonica Group] IPR027806 (Harbinger transposase-derived nuclease domain)	62204	7.57					27.73	1	1	1.5
													Niben101Ctg14707g00002	H4_ARATH ***- Histone H4 IPR001951 (Histone H4), IPR009072 (Histone-fold) GO:0000786 (nucleosome), GO:0003677 (DNA binding), GO:0005634 (nucleus), GO:0006334 (nucleosome assembly), GO:0046982 (protein heterodimerization activity)	11127	11.48					27.34	1	1	10
													Niben101Scf00626g01003	RPC3_BOVIN **** DNA-directed RNA polymerase III subunit RPC3 IPR008806 (RNA polymerase III Rpc82, C -terminal), IPR013197 (RNA polymerase III subunit RPC82-related, helix-turn-helix) GO:0003677 (DNA binding), GO:0003899 (DNA-directed RNA polymerase activity), GO:0006351 (transcription, DNA-templated)	57169	5.96					26.8	1	1	2
													Niben101Scf06236g00002	TSAD_METSB **** tRNA N6-adenosine threonylcarbamoyltransferase IPR000905 (Gcp-like domain), IPR017861 (Kae1/YgjD family) GO:0004222 (metalloendopeptidase activity), GO:0070526 (threonylcarbamoyladenosine biosynthetic process)	50619	8.53					26.57	1	1	2.2
													Niben101Scf03206g01008	ARFR_ORYSJ **** Auxin response factor 18 IPR003311 (AUX/IAA protein), IPR010525 (Auxin response factor), IPR015300 (DNA-binding pseudobarrel domain) GO:0003677 (DNA binding), GO:0005634 (nucleus), GO:0006355 (regulation of transcription, DNA-templated), GO:0009725 (response to hormone), GO:0046983 (protein dimerization activity)	77453	6.56					26.24	1	1	1.1
													Niben101Scf20124g00022	ODP2_ZYMMO ***- Dihydrolipoyllysine-residue acetyltransferase component of pyruvate dehydrogenase complex IPR000089 (Biotin/lipoyl attachment), IPR004167 (E3-binding domain) GO:0008152 (metabolic process), GO:0016746 (transferase activity, transferring acyl groups)	31279	6.46					26.01	1	1	3.3
													Niben101Scf03018g10007	AT5G50780.1 *-*- Histidine kinase-, DNA gyrase B-, and HSP90-like ATPase family protein LENGTH=819	16508	6.36					26	1	1	7.4
													Niben101Scf00372g01002	Unknown protein	7262	9.39					25.61	1	1	10.8
													Niben101Scf01775g01019	PHYA1_TOBAC ***- Phytochrome A1 IPR001294 (Phytochrome), IPR005467 (Signal transduction histidine kinase, core), IPR029016 (GAF domain-like) GO:0000155 (phosphorelay sensor kinase activity), GO:0000160 (phosphorelay signal transduction system), GO:0004871 (signal transducer activity), GO:0005515 (protein binding), GO:0006355 (regulation of transcription, DNA-templated), GO:0007165 (signal transdu…	126882	5.6					25.49	1	1	1.4
													Niben101Scf00495g02007	TCP13_ARATH --*- Transcription factor TCP13 IPR005333 (Transcription factor, TCP)	26882	6.66					24.34	1	1	4.1
													Niben101Scf00799g05006	AT1G44110.1 **** Cyclin A1;1 LENGTH=460 IPR014400 (Cyclin A/B/D/E/F/O) GO:0000079 (regulation of cyclin-dependent protein serine/threonine kinase activity), GO:0005634 (nucleus), GO:0019901 (protein kinase binding), GO:0051726 (regulation of cell cycle)	54539	7.85					24.27	1	1	2.1
													Niben101Scf01888g06014	AT1G44110.1 **** Cyclin A1;1 LENGTH=460 IPR014400 (Cyclin A/B/D/E/F/O) GO:0000079 (regulation of cyclin-dependent protein serine/threonine kinase activity), GO:0005634 (nucleus), GO:0019901 (protein kinase binding), GO:0051726 (regulation of cell cycle)	54534	7.84					24.27	1	1	4.1
													Niben101Scf00991g03010	PPIL1_GIBZE *-** Peptidyl-prolyl cis-trans isomerase-like 1 IPR002130 (Cyclophilin-type peptidyl-prolyl cis-trans isomerase domain), IPR013083 (Zinc finger, RING/FYVE/PHD-type), IPR029000 (Cyclophilin-like domain) GO:0000413 (protein peptidyl-prolyl isomerization), GO:0003755 (peptidyl-prolyl cis-trans isomerase activity), GO:0004842 (ubiquitin-protein transferase activity), GO:0006457 (protein f…	86768	8.62					24.03	1	1	1
													Niben101Scf07470g00009	BGLC_EMENI *-*- Beta-glucosidase C IPR002772 (Glycoside hydrolase family 3 C-terminal domain), IPR017853 (Glycoside hydrolase superfamily), IPR026892 (Glycoside hydrolase family 3) GO:0004553 (hydrolase activity, hydrolyzing O-glycosyl compounds), GO:0005975 (carbohydrate metabolic process)	55288	5.07					23.97	1	1	1.8
													Niben101Scf04077g04006	AT1G31480.1 ***- shoot gravitropism 2 (SGR2) LENGTH=933 IPR004177 (DDHD), IPR029058 (Alpha/Beta hydrolase fold) GO:0046872 (metal ion binding)	75128	5.5					23.82	1	1	1.5
													Niben101Scf01166g17002	DNAJ2_STRAW *-*- Chaperone protein DnaJ 2 IPR001623 (DnaJ domain), IPR022226 (Protein of unknown function DUF3752)	70840	9.03					23.67	1	1	1.6
													Niben101Scf03340g05005	GDL64_ARATH ***- GDSL esterase/lipase IPR013830 (SGNH hydrolase-type esterase domain) GO:0006629 (lipid metabolic process), GO:0016788 (hydrolase activity, acting on ester bonds)	41746	6.6					23.61	1	1	2.4
													Niben101Scf02763g05012	CPR4_CAEEL *-** Cathepsin B-like cysteine proteinase 4 IPR013128 (Peptidase C1A), IPR025660 (Cysteine peptidase, histidine active site), IPR025661 (Cysteine peptidase, asparagine active site) GO:0006508 (proteolysis), GO:0008234 (cysteine-type peptidase activity)	38708	7					22.97	1	1	2.3
													Niben101Scf08804g03002	DNAJ_BACC0 ***- Chaperone protein DnaJ IPR012724 (Chaperone DnaJ) GO:0005524 (ATP binding), GO:0006457 (protein folding), GO:0009408 (response to heat), GO:0031072 (heat shock protein binding), GO:0051082 (unfolded protein binding)	59455	9.36					22.65	1	1	1.9
													Niben101Scf34935g00001	**** transport membrane protein, partial (mitochondrion) [Silene vulgaris] IPR002033 (Sec-independent periplasmic protein translocase TatC) GO:0016021 (integral component of membrane)	23713	8.73					22.57	1	1	4.9
													Niben101Scf02063g05005	AT5G43400.1 ***- Uncharacterised conserved protein UCP015417, vWA LENGTH=655 IPR011205 (Uncharacterised conserved protein UCP015417, vWA), IPR024553 (Domain of unknown function DUF2828)	72469	6.35					22.39	1	1	1.1
													Niben101Scf03810g06004	*-*- Disease resistance protein, putative [Solanum demissum]	11520	7.88					22.35	1	1	11.7
													Niben101Scf01784g03001	AT1G45249.3 **** abscisic acid responsive elements-binding factor 2 LENGTH=427 IPR004827 (Basic-leucine zipper domain) GO:0003700 (sequence-specific DNA binding transcription factor activity), GO:0006355 (regulation of transcription, DNA-templated), GO:0043565 (sequence-specific DNA binding)	40387	9.43					22.3	1	1	2.1
													Niben101Scf03302g03005	MOM1_ARATH *-*- Helicase protein MOM1	156268	7.2					21.78	1	1	0.6
													Niben101Scf05391g01009	***- Vascular plant one zinc finger protein isoform 1 [Theobroma cacao] gb|EOX99550.1| Vascular plant one zinc finger protein isoform 1 [Theobroma cacao]	59720	6.1					21.65	1	1	1.7
													Niben101Scf01529g04009	AT4G21490.1 ***- NAD(P)H dehydrogenase B3 LENGTH=580 IPR011992 (EF-hand domain pair), IPR013027 (FAD-dependent pyridine nucleotide-disulphide oxidoreductase), IPR016040 (NAD(P)-binding domain), IPR023753 (Pyridine nucleotide-disulphide oxidoreductase, FAD/NAD(P)-binding domain) GO:0005509 (calcium ion binding), GO:0016491 (oxidoreductase activity), GO:0050660 (flavin adenine dinucleotide binding)…	66568	7.14					21.56	1	1	2.1
													Niben101Scf03971g00004	AT2G03450.1 **** purple acid phosphatase 9 LENGTH=651 IPR008963 (Purple acid phosphatase-like, N-terminal), IPR025733 (Iron/zinc purple acid phosphatase-like C-terminal domain), IPR029052 (Metallo-dependent phosphatase-like) GO:0003993 (acid phosphatase activity), GO:0016787 (hydrolase activity), GO:0046872 (metal ion binding)	65361	5.65					21.35	1	1	1.2
													Niben101Scf01982g01005	ACT2_SCHMA ***- Actin-2 IPR004000 (Actin family)	41882	5.31					21.21	1	1	4.8
													Niben101Scf24496g01001	WRKY6_ARATH *-** WRKY transcription factor 6 IPR003657 (DNA-binding WRKY) GO:0003700 (sequence-specific DNA binding transcription factor activity), GO:0006355 (regulation of transcription, DNA-templated), GO:0043565 (sequence-specific DNA binding)	73036	7.92					21.2	1	1	1.1
													Niben101Scf00212g03019	AT2G26710.1 *-*- Cytochrome P450 superfamily protein LENGTH=520 IPR001128 (Cytochrome P450) GO:0005506 (iron ion binding), GO:0016705 (oxidoreductase activity, acting on paired donors, with incorporation or reduction of molecular oxygen), GO:0020037 (heme binding), GO:0055114 (oxidation-reduction process)	11418	6.9					21.18	1	1	8.1
													Niben101Scf01212g00003	TCP4_ARATH *-*- Transcription factor TCP4 IPR005333 (Transcription factor, TCP)	48891	5.03					20.85	1	1	2.6
													Niben101Scf00294g03034	RL4_PRUAR ***- 60S ribosomal protein L4 IPR002136 (Ribosomal protein L4/L1e), IPR023574 (Ribosomal protein L4 domain), IPR025755 (60S ribosomal protein L4, C-terminal domain) GO:0003735 (structural constituent of ribosome), GO:0005840 (ribosome), GO:0006412 (translation)	44783	10.31					20.55	1	1	2
													Niben101Scf00854g04020	RL4A_ARATH ***- 60S ribosomal protein L4-1 IPR002136 (Ribosomal protein L4/L1e), IPR023574 (Ribosomal protein L4 domain), IPR025755 (60S ribosomal protein L4, C-terminal domain) GO:0003735 (structural constituent of ribosome), GO:0005840 (ribosome), GO:0006412 (translation)	39784	10.23					20.55	1	1	2.2
													Niben101Scf03906g02001	ESP1_ARATH *-*- Separase IPR005314 (Peptidase C50, separase) GO:0005634 (nucleus), GO:0006508 (proteolysis), GO:0008233 (peptidase activity)	221249	7.19					20.33	1	1	0.5
													Niben101Scf04662g00003	***- Plasma membrane isoform 4 [Theobroma cacao] gb|EOY10146.1| Plasma membrane isoform 4 [Theobroma cacao] IPR011528 (Nuclease-related domain, NERD)	35371	9.16					20.15	1	1	3.2
													Niben101Scf06387g00002	***- calmodulin-binding heat-shock protein [Medicago truncatula] IPR005592 (Mono-/di-acylglycerol lipase, N-terminal), IPR029058 (Alpha/Beta hydrolase fold) GO:0006629 (lipid metabolic process), GO:0016042 (lipid catabolic process)	50142	6.87					20.15	1	1	2.3
													Niben101Scf00388g03006	AP2L4_ARATH *-** AP2-like ethylene-responsive transcription factor IPR016177 (DNA-binding domain) GO:0003677 (DNA binding), GO:0003700 (sequence-specific DNA binding transcription factor activity), GO:0006355 (regulation of transcription, DNA-templated)	47830	6.6					20.14	1	1	2.6
													Niben101Scf00982g02003	AT5G10930.1 **** CBL-interacting protein kinase 5 LENGTH=445 IPR020636 (Calcium/calmodulin-dependent/calcium-dependent protein kinase), IPR028375 (KA1 domain/Ssp2 C-terminal domain) GO:0004672 (protein kinase activity), GO:0004674 (protein serine/threonine kinase activity), GO:0005524 (ATP binding), GO:0006468 (protein phosphorylation), GO:0007165 (signal transduction), GO:0016772 (transferase ac…	54027	9.12					20.1	1	1	1.5
													Niben101Scf11178g01008	**** Ribulose bisphosphate carboxylase large chain IPR000685 (Ribulose bisphosphate carboxylase, large subunit, C-terminal), IPR017443 (Ribulose bisphosphate carboxylase, large subunit, ferrodoxin-like N-terminal) GO:0000287 (magnesium ion binding), GO:0015977 (carbon fixation), GO:0016984 (ribulose-bisphosphate carboxylase activity)	40513	7.69	987.8	17	17	53.9	790.93	14	14	45
													Niben101Scf00173g09004	RBL_PHAVU **** Ribulose bisphosphate carboxylase large chain IPR020888 (Ribulose bisphosphate carboxylase, large subunit) GO:0000287 (magnesium ion binding), GO:0015977 (carbon fixation), GO:0016984 (ribulose-bisphosphate carboxylase activity)	55294	6.55	657.26	13	13	30.4	588.54	11	11	26.8
													Niben101Scf00167g04011	ATPA_THEEB **** ATP synthase subunit alpha IPR005294 (ATPase, F1 complex, alpha subunit), IPR023366 (ATP synthase subunit alpha-like domain), IPR027417 (P-loop containing nucleoside triphosphate hydrolase) GO:0005524 (ATP binding), GO:0015986 (ATP synthesis coupled proton transport), GO:0015991 (ATP hydrolysis coupled proton transport), GO:0015992 (proton transport), GO:0016820 (hydrolase activit…	55488	5.2	391.73	8	8	19.9	593.19	10	10	25
													Niben101Scf05368g03015	RCA_ANASC ***- Ribulose bisphosphate carboxylase/oxygenase activase IPR003959 (ATPase, AAA-type, core), IPR027417 (P-loop containing nucleoside triphosphate hydrolase) GO:0005524 (ATP binding)	48780	7.55	468.64	7	7	20	308.62	4	4	15.5
													Niben101Scf07103g01021	RBL_DAUCA **** Ribulose bisphosphate carboxylase large chain IPR000685 (Ribulose bisphosphate carboxylase, large subunit, C-terminal), IPR017443 (Ribulose bisphosphate carboxylase, large subunit, ferrodoxin-like N-terminal) GO:0000287 (magnesium ion binding), GO:0015977 (carbon fixation), GO:0016984 (ribulose-bisphosphate carboxylase activity)	44419	6.43	406.69	7	7	16.9	473.11	8	8	18.9
													Niben101Scf01548g00002	CB23_TOBAC ***- Chlorophyll a-b binding protein 36, chloroplastic IPR022796 (Chlorophyll A-B binding protein), IPR023329 (Chlorophyll a/b binding protein domain) GO:0009765 (photosynthesis, light harvesting), GO:0016020 (membrane)	28761	5.48	312.07	6	6	34.7	185.88	4	4	21.5
													Niben101Ctg10718g00002	RBS8_NICPL ***- Ribulose bisphosphate carboxylase small chain 8B, chloroplastic IPR000894 (Ribulose bisphosphate carboxylase small chain, domain), IPR024680 (Ribulose-1,5-bisphosphate carboxylase small subunit, N-terminal), IPR024681 (Ribulose bisphosphate carboxylase, small chain)	20173	7.6	199.3	4	4	24.9	240.02	5	5	28.8
													Niben101Scf04292g01004	BCCP_NOSS1 --*- Biotin carboxyl carrier protein of acetyl-CoA carboxylase IPR000089 (Biotin/lipoyl attachment)	30091	9.03	197.3	4	4	18.3	113.53	2	2	12.7
													Niben101Scf04196g00003	RBS8_NICPL ***- Ribulose bisphosphate carboxylase small chain 8B, chloroplastic IPR000894 (Ribulose bisphosphate carboxylase small chain, domain), IPR024680 (Ribulose-1,5-bisphosphate carboxylase small subunit, N-terminal), IPR024681 (Ribulose bisphosphate carboxylase, small chain)	20576	8.29	149.15	3	3	16.1	190.12	4	4	25
													Niben101Scf08975g01010	CAB6_ARATH ***- Chlorophyll a-b binding protein 6, chloroplastic IPR022796 (Chlorophyll A-B binding protein), IPR023329 (Chlorophyll a/b binding protein domain) GO:0009765 (photosynthesis, light harvesting), GO:0016020 (membrane)	32717	6.09	213.72	3	3	9.7	346.13	8	7	22.3
													Niben101Scf12266g02002	BCCP_NOSS1 ***- Biotin carboxyl carrier protein of acetyl-CoA carboxylase IPR000089 (Biotin/lipoyl attachment)	24075	6.89	189.46	3	3	20.6	20.66	1	1	4.6
													Niben101Scf00173g09006	ATPB_PIPCE **** ATP synthase subunit beta, chloroplastic IPR001469 (ATPase, F1 complex, delta/epsilon subunit), IPR005722 (ATPase, F1 complex, beta subunit), IPR027417 (P-loop containing nucleoside triphosphate hydrolase) GO:0005524 (ATP binding), GO:0015986 (ATP synthesis coupled proton transport), GO:0015991 (ATP hydrolysis coupled proton transport), GO:0016820 (hydrolase activity, acting on ac…	50702	4.9	89.53	2	2	4.8	202.29	4	4	10.5
													Niben101Scf00272g11021	RS4_PYRHO **** 30S ribosomal protein S4 IPR001912 (Ribosomal protein S4/S9, N-terminal), IPR022801 (Ribosomal protein S4/S9) GO:0003723 (RNA binding), GO:0003735 (structural constituent of ribosome), GO:0005622 (intracellular), GO:0006412 (translation), GO:0015935 (small ribosomal subunit), GO:0019843 (rRNA binding)	23099	10.24	69.5	2	2	10.2	47.54	1	1	8.1
													Niben101Scf00493g00020	GL31_ARATH ***- Germin-like protein subfamily 3 member 1 IPR001929 (Germin) GO:0030145 (manganese ion binding), GO:0045735 (nutrient reservoir activity)	21582	5.84	185.33	2	2	18.3	81.66	2	2	15.4
													Niben101Scf01948g00005	AT5G50240.1 **** protein-l-isoaspartate methyltransferase 2 LENGTH=309 IPR000682 (Protein-L-isoaspartate(D-aspartate) O-methyltransferase), IPR029063 (S-adenosyl-L-methionine-dependent methyltransferase) GO:0004719 (protein-L-isoaspartate (D-aspartate) O-methyltransferase activity), GO:0006464 (cellular protein modification process)	32665	7.77	109.63	2	2	4.4	260.01	6	6	17.2
													Niben101Scf03969g05002	PSAF_PORPU **** Photosystem I reaction center subunit III IPR003666 (Photosystem I PsaF, reaction centre subunit III) GO:0009522 (photosystem I), GO:0009538 (photosystem I reaction center), GO:0015979 (photosynthesis)	22605	9.54	92.92	2	2	11.2	155.05	3	3	20.9
													Niben101Scf06349g00008	CAHX_FLABI ***- Carbonic anhydrase IPR001765 (Carbonic anhydrase) GO:0004089 (carbonate dehydratase activity), GO:0008270 (zinc ion binding), GO:0015976 (carbon utilization)	30990	7.6	114.7	2	2	9.1	97.14	2	2	7.3
													Niben101Ctg14992g00001	--*- Protein of unknown function (DUF3007) [Leptolyngbya sp. PCC 6406] IPR021562 (Protein of unknown function DUF3007)	18535	9.73	31.37	1	1	4.9	27.73	1	1	4.9
													Niben101Scf00622g00006	LLDD_ECO24 ***- L-lactate dehydrogenase IPR012133 (Alpha-hydroxy acid dehydrogenase, FMN-dependent), IPR013785 (Aldolase-type TIM barrel) GO:0003824 (catalytic activity), GO:0010181 (FMN binding), GO:0016491 (oxidoreductase activity), GO:0055114 (oxidation-reduction process)	40433	8.79	36	1	1	5.7	99.64	2	2	8.4
													Niben101Scf00683g03020	CYB6_KLEBI **** Cytochrome b6 IPR016174 (Di-haem cytochrome, transmembrane), IPR023530 (Cytochrome b6, PetB), IPR027387 (Cytochrome b/b6-like domain) GO:0005506 (iron ion binding), GO:0009055 (electron carrier activity), GO:0016020 (membrane), GO:0016021 (integral component of membrane), GO:0016491 (oxidoreductase activity), GO:0020037 (heme binding), GO:0022900 (electron transport chain), GO:002…	19862	9.72	39.59	1	1	11.9	44.13	1	1	6.8
													Niben101Scf01208g01014	PSBB_COFAR **** Photosystem II CP47 reaction center protein IPR000932 (Photosystem antenna protein-like) GO:0009521 (photosystem), GO:0009767 (photosynthetic electron transport chain), GO:0016020 (membrane), GO:0016168 (chlorophyll binding), GO:0019684 (photosynthesis, light reaction)	57341	6.21	37.55	1	1	2.2	166.02	4	4	11.1
													Niben101Scf01209g07002	PSBD_ANTMA *-** Photosystem II D2 protein IPR000484 (Photosynthetic reaction centre, L/M) GO:0009772 (photosynthetic electron transport in photosystem II), GO:0019684 (photosynthesis, light reaction), GO:0045156 (electron transporter, transferring electrons within the cyclic electron transport pathway of photosynthesis activity)	9641	9.3	70.65	1	1	30.6	52.27	1	1	15.3
													Niben101Scf01399g00012	ATPG_BART1 **** ATP synthase gamma chain IPR000131 (ATPase, F1 complex, gamma subunit), IPR023632 (ATPase, F1 complex, gamma subunit conserved site), IPR023633 (ATPase, F1 complex, gamma subunit domain) GO:0015986 (ATP synthesis coupled proton transport), GO:0045261 (proton-transporting ATP synthase complex, catalytic core F(1)), GO:0046933 (proton-transporting ATP synthase activity, rotational m…	37020	8.48	41.52	1	1	4.8	118.56	2	2	11.3
													Niben101Scf02029g00004	PSBO_TOBAC **** Oxygen-evolving enhancer protein 1, chloroplastic IPR002628 (Photosystem II PsbO, manganese-stabilising), IPR011250 (Outer membrane protein/outer membrane enzyme PagP , beta-barrel) GO:0005509 (calcium ion binding), GO:0009279 (cell outer membrane), GO:0009523 (photosystem II), GO:0009654 (photosystem II oxygen evolving complex), GO:0015979 (photosynthesis), GO:0016021 (integral c…	35462	5.63	51.2	1	1	5.4	84.64	2	2	11.1
													Niben101Scf02104g00001	PSBA_EUCGG **** Photosystem Q(B) protein IPR000484 (Photosynthetic reaction centre, L/M) GO:0009055 (electron carrier activity), GO:0009772 (photosynthetic electron transport in photosystem II), GO:0019684 (photosynthesis, light reaction), GO:0045156 (electron transporter, transferring electrons within the cyclic electron transport pathway of photosynthesis activity)	33955	5.12	35.38	1	1	13.6	192.95	3	3	13.9
													Niben101Scf02128g00025	CB23_PEA --*- Chlorophyll a-b binding protein 3, chloroplastic IPR022796 (Chlorophyll A-B binding protein), IPR023329 (Chlorophyll a/b binding protein domain) GO:0009765 (photosynthesis, light harvesting), GO:0016020 (membrane)	15400	9.74	34.92	1	1	17.1	181.32	2	2	27.4
													Niben101Scf02264g00007	PSBB_NASOF *-** Photosystem II CP47 reaction center protein IPR000932 (Photosystem antenna protein-like) GO:0009521 (photosystem), GO:0009767 (photosynthetic electron transport chain), GO:0016020 (membrane), GO:0016168 (chlorophyll binding), GO:0019684 (photosynthesis, light reaction)	10928	6.82	24.48	1	1	33.7	34.01	1	1	12.6
													Niben101Scf03169g05002	ATPF_LIRTU *-** ATP synthase subunit b, chloroplastic IPR002146 (ATPase, F0 complex, subunit B/B', bacterial/chloroplast), IPR004100 (ATPase, F1 complex alpha/beta subunit, N-terminal domain), IPR023366 (ATP synthase subunit alpha-like domain) GO:0015078 (hydrogen ion transmembrane transporter activity), GO:0015986 (ATP synthesis coupled proton transport), GO:0015992 (proton transport), GO:004526…	20991	5.71	35.98	1	1	4.9	144.54	3	3	17.4
													Niben101Scf03643g02030	PSBE_LOTJA ***- Cytochrome b559 subunit alpha IPR006217 (Photosystem II cytochrome b559, alpha subunit) GO:0009523 (photosystem II), GO:0009539 (photosystem II reaction center), GO:0009767 (photosynthetic electron transport chain), GO:0015979 (photosynthesis), GO:0016021 (integral component of membrane), GO:0019684 (photosynthesis, light reaction), GO:0020037 (heme binding), GO:0046872 (metal ion…	15316	5.21	21.12	1	1	6.2	21.25	1	1	6.2
													Niben101Scf05177g02025	G3P_PSEAE ***- Glyceraldehyde-3-phosphate dehydrogenase IPR020831 (Glyceraldehyde/Erythrose phosphate dehydrogenase family) GO:0016620 (oxidoreductase activity, acting on the aldehyde or oxo group of donors, NAD or NADP as acceptor), GO:0055114 (oxidation-reduction process)	36448	9.14	95.71	1	1	3.8	259.38	4	4	17
													Niben101Scf05304g05008	PSBS_TOBAC ***- Photosystem II 22 kDa protein, chloroplastic IPR022796 (Chlorophyll A-B binding protein), IPR023329 (Chlorophyll a/b binding protein domain)	29238	7.82	37.24	1	1	5.8	208.14	3	3	17
													Niben101Scf05349g01011	CB24_PETSP *-*- Chlorophyll a-b binding protein 25, chloroplastic IPR022796 (Chlorophyll A-B binding protein), IPR023329 (Chlorophyll a/b binding protein domain) GO:0009765 (photosynthesis, light harvesting), GO:0016020 (membrane)	42259	6.38	45.39	1	1	2.5	187.28	3	3	9.8
													Niben101Scf06349g00011	HTRA_BACSU **** Serine protease Do-like HtrA IPR001940 (Peptidase S1C), IPR009003 (Trypsin-like cysteine/serine peptidase domain) GO:0003824 (catalytic activity), GO:0004252 (serine-type endopeptidase activity), GO:0005515 (protein binding), GO:0006508 (proteolysis)	45551	6.9	78.96	1	1	3	51.95	1	1	2.8
													Niben101Scf06685g00010	TBB3_MAIZE ***- Tubulin beta-3 chain IPR000217 (Tubulin), IPR023123 (Tubulin, C-terminal) GO:0003924 (GTPase activity), GO:0005200 (structural constituent of cytoskeleton), GO:0005525 (GTP binding), GO:0005874 (microtubule), GO:0006184 (GTP catabolic process), GO:0007017 (microtubule-based process), GO:0043234 (protein complex), GO:0051258 (protein polymerization)	50471	4.81	54.14	1	1	2.3	42.71	1	1	2.3
													Niben101Scf06919g00006	PSAL_SYNY3 **** Photosystem I reaction center subunit XI IPR003757 (Photosystem I PsaL, reaction centre subunit XI) GO:0009522 (photosystem I), GO:0009538 (photosystem I reaction center), GO:0015979 (photosynthesis)	19649	9.78	31.58	1	1	4.4	35.9	1	1	4.4
													Niben101Scf07103g01009	ATPB_THEEB *-** ATP synthase subunit beta IPR005722 (ATPase, F1 complex, beta subunit) GO:0015986 (ATP synthesis coupled proton transport), GO:0015992 (proton transport), GO:0046034 (ATP metabolic process), GO:0046933 (proton-transporting ATP synthase activity, rotational mechanism)	7160	4.95	61.71	1	1	17.4	46.13	1	1	17.4
													Niben101Scf09442g01004	PP445_ARATH *-*- Pentatricopeptide repeat-containing protein IPR002885 (Pentatricopeptide repeat)	53813	8.83	24.47	1	1	2.3	23.33	1	1	2.3
